# Supplementary material for: Bis(2,2′:6′,2′′-terpyridine)­ruthenium(II) bis­(perchlorate) hemihydrate
Source: Acta Crystallogr Sect E Struct Rep Online. 2012 Oct 27;68(Pt 11):m1414–5. doi: 10.1107/S1600536812043917 (PMC3515152; doi:10.1107/S1600536812043917)
Supplement: Supplementary file 1 [file e-68-m1414-sup1.cif]

##############################################################################
#                                                                            #
# This CIF contains the data in a paper accepted for publication in          #
# Acta Crystallographica Section E. It conforms to the requirements of       #
# Notes for Authors for Acta Crystallographica Section E, and has been       #
# peer reviewed under the auspices of the IUCr Commission on Journals.       #
#                                                                            #
# Full details of the Crystallographic Information File format               #
# are given in the paper "The Crystallographic Information File (CIF):       #
# a New Standard Archive File for Crystallography" by S. R. Hall, F. H.      #
# Allen and I. D. Brown [Acta Cryst. (1991), A47, 655-685].                  #
#                                                                            #
# The current version of the core CIF dictionary is obtainable from          #
# ftp://ftp.iucr.org/pub/cif_core.dic.                                       #
#                                                                            #
# Software is freely available for graphical display of the structure(s)     #
# in this CIF. For information consult the CIF software page                 #
# http://www.iucr.org/resources/cif/software.                                #
#                                                                            #
# This file may be used for bona fide research purposes within the           #
# scientific community so long as proper attribution is given to the journal # 
# article from which it was obtained.                                        #
#                                                                            #
##############################################################################
data_global
_audit_creation_method     SHELXL-97
_journal_date_recd_electronic     2012-10-16
_journal_date_accepted     2012-10-23
_journal_name_full     'Acta Crystallographica, Section E'
_journal_year     2012
_journal_volume     68
_journal_issue     11
_journal_page_first     m1414
_journal_page_last     m1415
_journal_paper_category     QM
_journal_paper_doi     10.1107/S1600536812043917
_journal_coeditor_code     BT6849
_publ_contact_author_name     'Krzysztof Brzezinski'
_publ_contact_author_address
;
Institute of Chemistry,
University of Bialystok,
Hurtowa 1,
15-399 Bialystok
Poland
;
_publ_contact_author_email     'k.brzezinski@uwb.edu.pl'
_publ_contact_author_fax     '48 85 747 0113'
_publ_contact_author_phone     '48 85 745 7849'
_publ_section_title
;
Bis(2,2':6',2''-terpyridine)ruthenium(II) bis(perchlorate) hemihydrate
;
loop_
    _publ_author_name
    _publ_author_address
    'Mariana Kozlowska'
;
Institute of Chemistry,
University of Bialystok,
Hurtowa 1,
15-399 Bialystok
Poland
;
    'Rodziewicz, Pawel'
;
Institute of Chemistry,
University of Bialystok,
Hurtowa 1,
15-399 Bialystok
Poland
;
    'Brus, Diana Malgorzata'
;
Institute of Chemistry,
University of Bialystok,
Hurtowa 1,
15-399 Bialystok
Poland
;
    'Breczko, Joanna'
;
Institute of Chemistry,
University of Bialystok,
Hurtowa 1,
15-399 Bialystok
Poland
;
    'Brzezinski, Krzysztof'
;
Institute of Chemistry,
University of Bialystok,
Hurtowa 1,
15-399 Bialystok
Poland
;
data_I
_chemical_name_systematic
;
Bis(2,2':6',2''-terpyridine)ruthenium(II) bis(perchlorate) hemihydrate
;
_chemical_name_common     ?
_chemical_formula_moiety     'C30 H22 N6 Ru 2+, 2(Cl O4 -), 0.5 (H2 O)'
_chemical_formula_sum     'C30 H23 Cl2 N6 O8.50 Ru'
_chemical_formula_iupac     '[Ru (C15 H11 N3)2] (Cl O4)2, 0.5H2 O'
_chemical_formula_weight     775.51
_chemical_melting_point     ?
_symmetry_cell_setting     monoclinic
_symmetry_space_group_name_H-M     'P 21/n'
_symmetry_space_group_name_Hall     '-P 2yn'
loop_
    _symmetry_equiv_pos_as_xyz
    'x, y, z'
    '-x+1/2, y+1/2, -z+1/2'
    '-x, -y, -z'
    'x-1/2, -y-1/2, z-1/2'
_cell_length_a     8.7676(2)
_cell_length_b     8.8221(9)
_cell_length_c     39.118(4)
_cell_angle_alpha     90.00
_cell_angle_beta     93.582(5)
_cell_angle_gamma     90.00
_cell_volume     3019.8(4)
_cell_formula_units_Z     4
_cell_measurement_reflns_used     7538
_cell_measurement_theta_min     2.5288
_cell_measurement_theta_max     26.3142
_cell_measurement_temperature     100(2)
_exptl_crystal_description     plate
_exptl_crystal_colour     red
_exptl_crystal_size_max     0.15
_exptl_crystal_size_mid     0.12
_exptl_crystal_size_min     0.03
_exptl_crystal_density_diffrn     1.706
_exptl_crystal_density_meas     ?
_exptl_crystal_density_method     'not measured'
_exptl_crystal_F_000     1564
_exptl_absorpt_coefficient_mu     0.762
_exptl_absorpt_correction_type     multi-scan
_exptl_absorpt_process_details
;
(CrysAlis PRO; Agilent, 2011)
;
_exptl_absorpt_correction_T_min     0.80102
_exptl_absorpt_correction_T_max     1.00000
_diffrn_ambient_temperature     100(2)
_diffrn_radiation_type     MoK\a
_diffrn_radiation_wavelength     0.71073
_diffrn_radiation_source     'SuperNova (Mo) X-ray Source'
_diffrn_radiation_monochromator     'mirror'
_diffrn_measurement_device_type
                                   'Agilent SuperNova (Dual, Cu at zero, Atlas)'
_diffrn_measurement_method     '\w scans'
_diffrn_detector_area_resol_mean     10.4052
_diffrn_reflns_number     16537
_diffrn_reflns_av_R_equivalents     0.0265
_diffrn_reflns_av_sigmaI/netI     0.0701
_diffrn_reflns_theta_min     2.53
_diffrn_reflns_theta_max     26.38
_diffrn_reflns_theta_full     26.38
_diffrn_measured_fraction_theta_max     0.999
_diffrn_measured_fraction_theta_full     0.999
_diffrn_reflns_limit_h_min     -10
_diffrn_reflns_limit_h_max     10
_diffrn_reflns_limit_k_min     0
_diffrn_reflns_limit_k_max     11
_diffrn_reflns_limit_l_min     0
_diffrn_reflns_limit_l_max     48
_refine_special_details
;
Refinement of <i>F</i>^2^ against ALL reflections. The weighted <i>R</i>-factor
<i>wR</i> and goodness of fit <i>S</i> are based on <i>F</i>^2^, conventional
<i>R</i>-factors <i>R</i> are based on <i>F</i>, with <i>F</i> set to zero for
negative <i>F</i>^2^. The threshold expression of <i>F</i>^2^ >
\s(<i>F</i>^2^) is used only for calculating <i>R</i>-factors(gt) <i>etc</i>.
and is not relevant to the choice of reflections for refinement.
<i>R</i>-factors based on <i>F</i>^2^ are statistically about twice as large
as those based on <i>F</i>, and <i>R</i>- factors based on ALL data will be
even larger.
;
_reflns_number_total     6158
_reflns_number_gt     5858
_reflns_threshold_expression     I>2sigma(I)
_refine_ls_structure_factor_coef     Fsqd
_refine_ls_matrix_type     full
_refine_ls_R_factor_all     0.0451
_refine_ls_R_factor_gt     0.0423
_refine_ls_wR_factor_gt     0.0812
_refine_ls_wR_factor_ref     0.0826
_refine_ls_goodness_of_fit_ref     1.272
_refine_ls_restrained_S_all     1.272
_refine_ls_number_reflns     6158
_refine_ls_number_parameters     439
_refine_ls_number_restraints     3
_refine_ls_hydrogen_treatment     mixed
_refine_ls_weighting_scheme     calc
_refine_ls_weighting_details
         'calc w=1/[\s^2^(Fo^2^)+(0.0111P)^2^+7.0042P] where P=(Fo^2^+2Fc^2^)/3'
_atom_sites_solution_hydrogens     geom
_atom_sites_solution_primary     direct
_atom_sites_solution_secondary     difmap
_refine_ls_shift/su_max     0.001
_refine_ls_shift/su_mean     0.000
_refine_diff_density_max     0.653
_refine_diff_density_min     -1.173
_refine_ls_extinction_method     none
_refine_ls_extinction_coef     ?
loop_
    _atom_type_symbol
    _atom_type_description
    _atom_type_scat_dispersion_real
    _atom_type_scat_dispersion_imag
    _atom_type_scat_source
    'C' 'C' 0.0033 0.0016
                         'International Tables Vol C Tables 4.2.6.8 and 6.1.1.4'
    'H' 'H' 0.0000 0.0000
                         'International Tables Vol C Tables 4.2.6.8 and 6.1.1.4'
    'N' 'N' 0.0061 0.0033
                         'International Tables Vol C Tables 4.2.6.8 and 6.1.1.4'
    'O' 'O' 0.0106 0.0060
                         'International Tables Vol C Tables 4.2.6.8 and 6.1.1.4'
    'Cl' 'Cl' 0.1484 0.1585
                         'International Tables Vol C Tables 4.2.6.8 and 6.1.1.4'
    'Ru' 'Ru' -1.2594 0.8363
                         'International Tables Vol C Tables 4.2.6.8 and 6.1.1.4'
_computing_data_collection     'CrysAlis PRO (Agilent, 2011)'
_computing_cell_refinement     'CrysAlis PRO (Agilent, 2011)'
_computing_data_reduction     'CrysAlis PRO (Agilent, 2011)'
_computing_structure_solution     'SHELXD (Sheldrick, 2008)'
_computing_structure_refinement     'SHELXL97 (Sheldrick, 2008)'
_computing_molecular_graphics
             'ORTEP-3 (Farrugia, 1997) and Mercury (Macrae <i>et al.</i>, 2006)'
_computing_publication_material     'SHELXL97 (Sheldrick, 2008)'
loop_
    _atom_site_type_symbol
    _atom_site_label
    _atom_site_fract_x
    _atom_site_fract_y
    _atom_site_fract_z
    _atom_site_U_iso_or_equiv
    _atom_site_adp_type
    _atom_site_calc_flag
    _atom_site_refinement_flags
    _atom_site_occupancy
    _atom_site_symmetry_multiplicity
    _atom_site_disorder_assembly
    _atom_site_disorder_group
    Ru Ru1 0.35193(3) 0.33315(3) 0.127794(6) 0.01027(7) Uani d . 1 1 . .
    N N1A 0.2631(3) 0.1164(3) 0.12359(7) 0.0121(5) Uani d . 1 1 . .
    N N3A 0.4324(3) 0.5408(3) 0.11162(7) 0.0122(5) Uani d . 1 1 . .
    C C15A 0.4968(3) 0.6520(4) 0.13099(8) 0.0142(6) Uani d . 1 1 . .
    H H15A 0.5039 0.6399 0.1552 0.017 Uiso calc R 1 1 . .
    C C1A 0.2479(3) 0.0135(4) 0.14867(8) 0.0155(7) Uani d . 1 1 . .
    H H1A 0.2837 0.0386 0.1714 0.019 Uiso calc R 1 1 . .
    C C10A 0.3495(3) 0.4333(4) 0.05723(8) 0.0139(6) Uani d . 1 1 . .
    C C10B 0.5227(3) 0.3134(4) 0.19339(8) 0.0145(6) Uani d . 1 1 . .
    C C11A 0.4207(3) 0.5607(4) 0.07649(8) 0.0145(6) Uani d . 1 1 . .
    C C5A 0.2170(3) 0.0758(4) 0.09058(8) 0.0142(6) Uani d . 1 1 . .
    C C12A 0.4743(4) 0.6915(4) 0.06155(9) 0.0179(7) Uani d . 1 1 . .
    H H12A 0.4635 0.7042 0.0374 0.022 Uiso calc R 1 1 . .
    C C2A 0.1819(4) -0.1275(4) 0.14247(9) 0.0181(7) Uani d . 1 1 . .
    H H2A 0.1724 -0.1975 0.1607 0.022 Uiso calc R 1 1 . .
    C C15B 0.6578(3) 0.1840(4) 0.11219(8) 0.0156(7) Uani d . 1 1 . .
    H H15B 0.6228 0.1879 0.0887 0.019 Uiso calc R 1 1 . .
    C C4A 0.1491(4) -0.0635(4) 0.08320(9) 0.0174(7) Uani d . 1 1 . .
    H H4A 0.1162 -0.0888 0.0603 0.021 Uiso calc R 1 1 . .
    C C12B 0.7609(4) 0.1731(4) 0.17951(9) 0.0199(7) Uani d . 1 1 . .
    H H12B 0.7949 0.1700 0.2030 0.024 Uiso calc R 1 1 . .
    C C8A 0.2508(4) 0.2943(4) 0.00816(8) 0.0213(7) Uani d . 1 1 . .
    H H8A 0.2296 0.2866 -0.0159 0.026 Uiso calc R 1 1 . .
    C C9A 0.3187(4) 0.4247(4) 0.02177(8) 0.0184(7) Uani d . 1 1 . .
    H H9A 0.3437 0.5064 0.0073 0.022 Uiso calc R 1 1 . .
    C C14A 0.5534(4) 0.7834(4) 0.11718(9) 0.0189(7) Uani d . 1 1 . .
    H H14A 0.5985 0.8594 0.1317 0.023 Uiso calc R 1 1 . .
    C C3A 0.1300(4) -0.1650(4) 0.10941(9) 0.0211(7) Uani d . 1 1 . .
    H H3A 0.0816 -0.2599 0.1048 0.025 Uiso calc R 1 1 . .
    C C13A 0.5437(4) 0.8035(4) 0.08197(9) 0.0205(7) Uani d . 1 1 . .
    H H13A 0.5838 0.8921 0.0720 0.025 Uiso calc R 1 1 . .
    C C4B 0.0091(4) 0.5255(4) 0.18713(9) 0.0193(7) Uani d . 1 1 . .
    H H4B 0.0076 0.5521 0.2106 0.023 Uiso calc R 1 1 . .
    C C7B 0.3040(4) 0.4475(4) 0.23114(8) 0.0196(7) Uani d . 1 1 . .
    H H7B 0.2281 0.4937 0.2440 0.024 Uiso calc R 1 1 . .
    N N2B 0.3874(3) 0.3573(3) 0.17813(6) 0.0124(5) Uani d . 1 1 . .
    C C6B 0.2779(3) 0.4223(4) 0.19610(8) 0.0143(6) Uani d . 1 1 . .
    C C14B 0.7970(4) 0.1152(4) 0.12103(9) 0.0184(7) Uani d . 1 1 . .
    H H14B 0.8565 0.0731 0.1039 0.022 Uiso calc R 1 1 . .
    C C1B 0.0186(4) 0.4455(4) 0.11975(9) 0.0163(7) Uani d . 1 1 . .
    H H1B 0.0203 0.4168 0.0964 0.020 Uiso calc R 1 1 . .
    C C13B 0.8476(4) 0.1089(4) 0.15514(9) 0.0216(7) Uani d . 1 1 . .
    H H13B 0.9417 0.0606 0.1618 0.026 Uiso calc R 1 1 . .
    C C5B 0.1388(4) 0.4593(4) 0.17462(8) 0.0149(7) Uani d . 1 1 . .
    C C2B -0.1131(4) 0.5101(4) 0.13105(9) 0.0208(7) Uani d . 1 1 . .
    H H2B -0.1997 0.5253 0.1156 0.025 Uiso calc R 1 1 . .
    C C3B -0.1173(4) 0.5522(4) 0.16509(9) 0.0223(8) Uani d . 1 1 . .
    H H3B -0.2059 0.5988 0.1732 0.027 Uiso calc R 1 1 . .
    C C8B 0.4433(4) 0.4036(4) 0.24683(9) 0.0215(7) Uani d . 1 1 . .
    H H8B 0.4625 0.4199 0.2707 0.026 Uiso calc R 1 1 . .
    C C9B 0.5547(4) 0.3367(4) 0.22841(8) 0.0192(7) Uani d . 1 1 . .
    H H9B 0.6501 0.3074 0.2393 0.023 Uiso calc R 1 1 . .
    N N1B 0.1441(3) 0.4219(3) 0.14059(7) 0.0127(5) Uani d . 1 1 . .
    N N2A 0.3132(3) 0.3157(3) 0.07744(6) 0.0126(5) Uani d . 1 1 . .
    C C6A 0.2464(3) 0.1891(4) 0.06429(8) 0.0142(6) Uani d . 1 1 . .
    N N3B 0.5705(3) 0.2454(3) 0.13564(6) 0.0123(5) Uani d . 1 1 . .
    C C7A 0.2136(4) 0.1753(4) 0.02910(8) 0.0198(7) Uani d . 1 1 . .
    H H7A 0.1668 0.0862 0.0197 0.024 Uiso calc R 1 1 . .
    C C11B 0.6234(3) 0.2424(4) 0.16936(8) 0.0146(7) Uani d . 1 1 . .
    Cl Cl1A 0.78661(9) 0.20109(9) 0.02625(2) 0.01935(18) Uani d . 1 1 . .
    O O2A 0.8387(3) 0.2126(3) -0.00779(6) 0.0306(6) Uani d . 1 1 . .
    O O4A 0.6256(3) 0.2268(4) 0.02484(7) 0.0426(8) Uani d . 1 1 . .
    O O3A 0.8209(4) 0.0534(3) 0.03981(7) 0.0383(7) Uani d . 1 1 . .
    O O1A 0.8611(4) 0.3124(3) 0.04797(7) 0.0407(7) Uani d . 1 1 . .
    Cl Cl1B 0.52415(9) 0.83287(10) 0.22156(2) 0.02087(18) Uani d . 1 1 . .
    O O2B 0.5394(3) 0.7741(3) 0.25576(7) 0.0369(7) Uani d . 1 1 . .
    O O1B 0.3911(3) 0.7690(3) 0.20366(6) 0.0279(6) Uani d . 1 1 . .
    O O3B 0.5070(3) 0.9946(3) 0.22300(7) 0.0297(6) Uani d . 1 1 . .
    O O4B 0.6574(3) 0.7965(4) 0.20354(7) 0.0433(8) Uani d . 1 1 . .
    O O5 0.9985(6) 0.6020(6) 0.05038(12) 0.0266(11) Uani d PD 0.50 1 . .
    H H5A 1.044(8) 0.639(8) 0.0339(13) 0.040 Uiso d PD 0.50 1 . .
    H H5B 0.950(8) 0.523(6) 0.0438(18) 0.040 Uiso d PD 0.50 1 . .
loop_
    _atom_site_aniso_label
    _atom_site_aniso_U_11
    _atom_site_aniso_U_22
    _atom_site_aniso_U_33
    _atom_site_aniso_U_12
    _atom_site_aniso_U_13
    _atom_site_aniso_U_23
    Ru1 0.00989(12) 0.00929(12) 0.01172(13) -0.00013(10) 0.00132(9) -0.00072(10)
    N1A 0.0079(12) 0.0103(13) 0.0179(13) 0.0022(10) 0.0002(10) -0.0004(11)
    N3A 0.0100(12) 0.0096(13) 0.0173(13) 0.0017(10) 0.0025(10) -0.0008(11)
    C15A 0.0119(14) 0.0129(16) 0.0179(16) 0.0005(12) 0.0008(12) -0.0028(13)
    C1A 0.0130(15) 0.0161(17) 0.0171(16) 0.0008(13) 0.0000(12) 0.0015(13)
    C10A 0.0114(15) 0.0123(16) 0.0181(16) 0.0039(12) 0.0010(12) 0.0001(13)
    C10B 0.0158(15) 0.0109(16) 0.0168(16) -0.0039(12) 0.0002(12) 0.0007(13)
    C11A 0.0123(15) 0.0145(16) 0.0171(16) 0.0030(13) 0.0031(12) -0.0005(13)
    C5A 0.0101(15) 0.0129(16) 0.0194(16) 0.0024(12) 0.0003(12) -0.0015(13)
    C12A 0.0190(16) 0.0153(17) 0.0198(17) -0.0005(13) 0.0031(13) 0.0031(14)
    C2A 0.0150(16) 0.0119(16) 0.0273(18) 0.0037(13) 0.0013(13) 0.0053(14)
    C15B 0.0171(16) 0.0126(16) 0.0175(16) -0.0028(13) 0.0047(12) -0.0005(13)
    C4A 0.0153(16) 0.0145(17) 0.0221(17) 0.0000(13) -0.0012(13) -0.0031(14)
    C12B 0.0168(16) 0.0195(17) 0.0228(17) -0.0005(14) -0.0030(13) 0.0026(15)
    C8A 0.0236(18) 0.028(2) 0.0122(16) -0.0017(15) 0.0000(13) -0.0018(14)
    C9A 0.0204(17) 0.0187(18) 0.0162(16) 0.0000(14) 0.0026(13) 0.0009(14)
    C14A 0.0165(16) 0.0143(16) 0.0260(18) -0.0020(13) 0.0018(13) -0.0038(14)
    C3A 0.0157(16) 0.0118(16) 0.036(2) -0.0042(14) 0.0000(14) -0.0010(15)
    C13A 0.0193(17) 0.0129(17) 0.0297(19) -0.0023(13) 0.0047(14) 0.0044(14)
    C4B 0.0207(17) 0.0141(17) 0.0240(18) 0.0010(14) 0.0093(14) 0.0003(14)
    C7B 0.0258(18) 0.0160(17) 0.0178(17) -0.0032(14) 0.0088(13) -0.0030(14)
    N2B 0.0133(13) 0.0081(13) 0.0161(13) -0.0015(10) 0.0028(10) -0.0007(10)
    C6B 0.0149(15) 0.0089(15) 0.0195(16) -0.0024(12) 0.0044(12) -0.0017(13)
    C14B 0.0152(16) 0.0146(16) 0.0262(18) 0.0000(13) 0.0073(13) -0.0003(14)
    C1B 0.0159(16) 0.0100(16) 0.0228(17) -0.0028(13) 0.0005(13) 0.0017(13)
    C13B 0.0147(16) 0.0184(18) 0.032(2) 0.0010(14) 0.0013(14) 0.0041(15)
    C5B 0.0184(16) 0.0076(15) 0.0194(16) -0.0023(12) 0.0065(13) 0.0006(13)
    C2B 0.0134(16) 0.0159(17) 0.033(2) 0.0005(13) 0.0019(14) 0.0046(15)
    C3B 0.0167(17) 0.0157(17) 0.036(2) 0.0030(14) 0.0111(14) 0.0021(15)
    C8B 0.0292(19) 0.0219(19) 0.0134(16) -0.0064(15) 0.0008(13) -0.0018(14)
    C9B 0.0212(17) 0.0187(17) 0.0171(16) -0.0012(14) -0.0049(13) 0.0000(14)
    N1B 0.0122(13) 0.0083(13) 0.0179(14) -0.0028(10) 0.0030(10) -0.0004(11)
    N2A 0.0111(12) 0.0111(13) 0.0155(13) 0.0013(10) 0.0012(10) 0.0000(11)
    C6A 0.0116(14) 0.0127(16) 0.0185(16) 0.0030(12) 0.0017(12) -0.0027(13)
    N3B 0.0111(12) 0.0101(13) 0.0155(13) -0.0026(10) 0.0000(10) 0.0010(11)
    C7A 0.0198(16) 0.0204(18) 0.0190(17) -0.0021(15) -0.0010(13) -0.0044(14)
    C11B 0.0144(15) 0.0120(16) 0.0175(16) -0.0049(13) 0.0008(12) 0.0004(13)
    Cl1A 0.0207(4) 0.0201(4) 0.0172(4) 0.0005(3) 0.0013(3) -0.0022(3)
    O2A 0.0369(15) 0.0372(16) 0.0184(13) 0.0012(13) 0.0073(11) -0.0027(12)
    O4A 0.0226(14) 0.072(2) 0.0337(16) 0.0097(15) 0.0027(12) 0.0139(16)
    O3A 0.062(2) 0.0264(15) 0.0263(15) 0.0128(14) -0.0007(13) 0.0011(12)
    O1A 0.0560(19) 0.0395(18) 0.0263(15) -0.0183(15) 0.0012(13) -0.0127(13)
    Cl1B 0.0236(4) 0.0194(4) 0.0191(4) 0.0054(3) -0.0023(3) -0.0056(3)
    O2B 0.0604(19) 0.0273(15) 0.0211(14) 0.0101(14) -0.0127(13) 0.0005(12)
    O1B 0.0301(14) 0.0306(15) 0.0218(13) -0.0036(12) -0.0073(11) -0.0022(11)
    O3B 0.0389(16) 0.0187(13) 0.0330(15) -0.0019(12) 0.0143(12) -0.0010(12)
    O4B 0.0276(15) 0.059(2) 0.0432(17) 0.0136(14) 0.0025(13) -0.0240(16)
    O5 0.034(3) 0.025(3) 0.021(3) -0.010(2) -0.002(2) 0.005(2)
_geom_special_details
;
All e.s.d.'s (except the e.s.d. in the dihedral angle between two l.s. planes)
are estimated using the full covariance matrix. The cell e.s.d.'s are taken
into account individually in the estimation of e.s.d.'s in distances, angles
and torsion angles; correlations between e.s.d.'s in cell parameters are only
used when they are defined by crystal symmetry. An approximate (isotropic)
treatment of cell e.s.d.'s is used for estimating e.s.d.'s involving l.s.
planes.
;
loop_
    _geom_bond_atom_site_label_1
    _geom_bond_atom_site_label_2
    _geom_bond_site_symmetry_2
    _geom_bond_distance
    _geom_bond_publ_flag
    Ru1 N2A . 1.984(3) ?
    Ru1 N2B . 1.986(3) ?
    Ru1 N1A . 2.067(3) ?
    Ru1 N3B . 2.072(3) ?
    Ru1 N1B . 2.073(3) ?
    Ru1 N3A . 2.076(3) ?
    N1A C1A . 1.350(4) ?
    N1A C5A . 1.376(4) ?
    N3A C15A . 1.342(4) ?
    N3A C11A . 1.383(4) ?
    C15A C14A . 1.384(5) ?
    C15A H15A . 0.9500 ?
    C1A C2A . 1.387(5) ?
    C1A H1A . 0.9500 ?
    C10A N2A . 1.354(4) ?
    C10A C9A . 1.399(4) ?
    C10A C11A . 1.470(4) ?
    C10B N2B . 1.351(4) ?
    C10B C9B . 1.396(4) ?
    C10B C11B . 1.469(4) ?
    C11A C12A . 1.389(4) ?
    C5A C4A . 1.388(4) ?
    C5A C6A . 1.468(4) ?
    C12A C13A . 1.387(5) ?
    C12A H12A . 0.9500 ?
    C2A C3A . 1.384(5) ?
    C2A H2A . 0.9500 ?
    C15B N3B . 1.344(4) ?
    C15B C14B . 1.388(4) ?
    C15B H15B . 0.9500 ?
    C4A C3A . 1.380(5) ?
    C4A H4A . 0.9500 ?
    C12B C13B . 1.378(5) ?
    C12B C11B . 1.387(4) ?
    C12B H12B . 0.9500 ?
    C8A C7A . 1.384(5) ?
    C8A C9A . 1.386(5) ?
    C8A H8A . 0.9500 ?
    C9A H9A . 0.9500 ?
    C14A C13A . 1.386(5) ?
    C14A H14A . 0.9500 ?
    C3A H3A . 0.9500 ?
    C13A H13A . 0.9500 ?
    C4B C3B . 1.381(5) ?
    C4B C5B . 1.394(4) ?
    C4B H4B . 0.9500 ?
    C7B C8B . 1.388(5) ?
    C7B C6B . 1.393(4) ?
    C7B H7B . 0.9500 ?
    N2B C6B . 1.352(4) ?
    C6B C5B . 1.474(4) ?
    C14B C13B . 1.381(5) ?
    C14B H14B . 0.9500 ?
    C1B N1B . 1.345(4) ?
    C1B C2B . 1.384(5) ?
    C1B H1B . 0.9500 ?
    C13B H13B . 0.9500 ?
    C5B N1B . 1.375(4) ?
    C2B C3B . 1.385(5) ?
    C2B H2B . 0.9500 ?
    C3B H3B . 0.9500 ?
    C8B C9B . 1.382(5) ?
    C8B H8B . 0.9500 ?
    C9B H9B . 0.9500 ?
    N2A C6A . 1.349(4) ?
    C6A C7A . 1.394(4) ?
    N3B C11B . 1.371(4) ?
    C7A H7A . 0.9500 ?
    Cl1A O4A . 1.427(3) ?
    Cl1A O1A . 1.430(3) ?
    Cl1A O3A . 1.432(3) ?
    Cl1A O2A . 1.438(3) ?
    Cl1B O2B . 1.433(3) ?
    Cl1B O3B . 1.437(3) ?
    Cl1B O1B . 1.437(3) ?
    Cl1B O4B . 1.438(3) ?
    O5 H5A . 0.85(2) ?
    O5 H5B . 0.85(2) ?
loop_
    _geom_angle_atom_site_label_1
    _geom_angle_atom_site_label_2
    _geom_angle_atom_site_label_3
    _geom_angle_site_symmetry_1
    _geom_angle_site_symmetry_3
    _geom_angle
    _geom_angle_publ_flag
    N2A Ru1 N2B . . 178.09(11) ?
    N2A Ru1 N1A . . 78.99(10) ?
    N2B Ru1 N1A . . 102.30(10) ?
    N2A Ru1 N3B . . 102.56(10) ?
    N2B Ru1 N3B . . 78.88(10) ?
    N1A Ru1 N3B . . 90.37(10) ?
    N2A Ru1 N1B . . 99.82(10) ?
    N2B Ru1 N1B . . 78.78(10) ?
    N1A Ru1 N1B . . 92.06(10) ?
    N3B Ru1 N1B . . 157.54(10) ?
    N2A Ru1 N3A . . 78.81(10) ?
    N2B Ru1 N3A . . 99.93(10) ?
    N1A Ru1 N3A . . 157.73(10) ?
    N3B Ru1 N3A . . 92.65(10) ?
    N1B Ru1 N3A . . 93.49(10) ?
    C1A N1A C5A . . 118.1(3) ?
    C1A N1A Ru1 . . 128.2(2) ?
    C5A N1A Ru1 . . 113.7(2) ?
    C15A N3A C11A . . 118.1(3) ?
    C15A N3A Ru1 . . 127.7(2) ?
    C11A N3A Ru1 . . 114.1(2) ?
    N3A C15A C14A . . 122.7(3) ?
    N3A C15A H15A . . 118.7 ?
    C14A C15A H15A . . 118.7 ?
    N1A C1A C2A . . 122.4(3) ?
    N1A C1A H1A . . 118.8 ?
    C2A C1A H1A . . 118.8 ?
    N2A C10A C9A . . 120.0(3) ?
    N2A C10A C11A . . 113.2(3) ?
    C9A C10A C11A . . 126.8(3) ?
    N2B C10B C9B . . 120.5(3) ?
    N2B C10B C11B . . 112.7(3) ?
    C9B C10B C11B . . 126.8(3) ?
    N3A C11A C12A . . 121.1(3) ?
    N3A C11A C10A . . 114.5(3) ?
    C12A C11A C10A . . 124.3(3) ?
    N1A C5A C4A . . 121.5(3) ?
    N1A C5A C6A . . 115.2(3) ?
    C4A C5A C6A . . 123.3(3) ?
    C13A C12A C11A . . 119.8(3) ?
    C13A C12A H12A . . 120.1 ?
    C11A C12A H12A . . 120.1 ?
    C3A C2A C1A . . 119.2(3) ?
    C3A C2A H2A . . 120.4 ?
    C1A C2A H2A . . 120.4 ?
    N3B C15B C14B . . 122.4(3) ?
    N3B C15B H15B . . 118.8 ?
    C14B C15B H15B . . 118.8 ?
    C3A C4A C5A . . 119.4(3) ?
    C3A C4A H4A . . 120.3 ?
    C5A C4A H4A . . 120.3 ?
    C13B C12B C11B . . 119.4(3) ?
    C13B C12B H12B . . 120.3 ?
    C11B C12B H12B . . 120.3 ?
    C7A C8A C9A . . 120.9(3) ?
    C7A C8A H8A . . 119.5 ?
    C9A C8A H8A . . 119.5 ?
    C8A C9A C10A . . 118.5(3) ?
    C8A C9A H9A . . 120.7 ?
    C10A C9A H9A . . 120.7 ?
    C15A C14A C13A . . 119.6(3) ?
    C15A C14A H14A . . 120.2 ?
    C13A C14A H14A . . 120.2 ?
    C4A C3A C2A . . 119.4(3) ?
    C4A C3A H3A . . 120.3 ?
    C2A C3A H3A . . 120.3 ?
    C14A C13A C12A . . 118.6(3) ?
    C14A C13A H13A . . 120.7 ?
    C12A C13A H13A . . 120.7 ?
    C3B C4B C5B . . 119.5(3) ?
    C3B C4B H4B . . 120.2 ?
    C5B C4B H4B . . 120.2 ?
    C8B C7B C6B . . 118.4(3) ?
    C8B C7B H7B . . 120.8 ?
    C6B C7B H7B . . 120.8 ?
    C6B N2B C10B . . 121.6(3) ?
    C6B N2B Ru1 . . 119.3(2) ?
    C10B N2B Ru1 . . 119.1(2) ?
    N2B C6B C7B . . 120.1(3) ?
    N2B C6B C5B . . 112.7(3) ?
    C7B C6B C5B . . 127.2(3) ?
    C13B C14B C15B . . 118.9(3) ?
    C13B C14B H14B . . 120.5 ?
    C15B C14B H14B . . 120.5 ?
    N1B C1B C2B . . 122.5(3) ?
    N1B C1B H1B . . 118.7 ?
    C2B C1B H1B . . 118.7 ?
    C12B C13B C14B . . 119.6(3) ?
    C12B C13B H13B . . 120.2 ?
    C14B C13B H13B . . 120.2 ?
    N1B C5B C4B . . 121.2(3) ?
    N1B C5B C6B . . 114.9(3) ?
    C4B C5B C6B . . 123.8(3) ?
    C1B C2B C3B . . 119.4(3) ?
    C1B C2B H2B . . 120.3 ?
    C3B C2B H2B . . 120.3 ?
    C4B C3B C2B . . 119.1(3) ?
    C4B C3B H3B . . 120.5 ?
    C2B C3B H3B . . 120.5 ?
    C9B C8B C7B . . 121.3(3) ?
    C9B C8B H8B . . 119.3 ?
    C7B C8B H8B . . 119.3 ?
    C8B C9B C10B . . 118.0(3) ?
    C8B C9B H9B . . 121.0 ?
    C10B C9B H9B . . 121.0 ?
    C1B N1B C5B . . 118.3(3) ?
    C1B N1B Ru1 . . 127.6(2) ?
    C5B N1B Ru1 . . 114.1(2) ?
    C6A N2A C10A . . 121.6(3) ?
    C6A N2A Ru1 . . 119.1(2) ?
    C10A N2A Ru1 . . 119.2(2) ?
    N2A C6A C7A . . 120.5(3) ?
    N2A C6A C5A . . 112.8(3) ?
    C7A C6A C5A . . 126.7(3) ?
    C15B N3B C11B . . 118.5(3) ?
    C15B N3B Ru1 . . 127.6(2) ?
    C11B N3B Ru1 . . 113.8(2) ?
    C8A C7A C6A . . 118.5(3) ?
    C8A C7A H7A . . 120.8 ?
    C6A C7A H7A . . 120.8 ?
    N3B C11B C12B . . 121.3(3) ?
    N3B C11B C10B . . 115.3(3) ?
    C12B C11B C10B . . 123.4(3) ?
    O4A Cl1A O1A . . 109.1(2) ?
    O4A Cl1A O3A . . 110.07(19) ?
    O1A Cl1A O3A . . 109.10(18) ?
    O4A Cl1A O2A . . 108.88(16) ?
    O1A Cl1A O2A . . 109.99(17) ?
    O3A Cl1A O2A . . 109.65(17) ?
    O2B Cl1B O3B . . 109.08(16) ?
    O2B Cl1B O1B . . 109.78(17) ?
    O3B Cl1B O1B . . 108.93(16) ?
    O2B Cl1B O4B . . 110.22(18) ?
    O3B Cl1B O4B . . 109.33(18) ?
    O1B Cl1B O4B . . 109.47(16) ?
    H5A O5 H5B . . 110(5) ?
loop_
    _geom_hbond_atom_site_label_D
    _geom_hbond_atom_site_label_H
    _geom_hbond_atom_site_label_A
    _geom_hbond_site_symmetry_A
    _geom_hbond_distance_DH
    _geom_hbond_distance_HA
    _geom_hbond_distance_DA
    _geom_hbond_angle_DHA
    O5 H5A O2A 3_765 0.85(2) 1.98(3) 2.790(6) 159(7)
    O5 H5B O1A . 0.85(2) 2.03(3) 2.824(6) 157(7)
    C2B H2B <i>Cg</i>1 1_455 0.95 3.0860(10)
                                           3.945(4) 45.3(2)
    C14A H14A <i>Cg</i>2 1_565 0.95 3.0130(10)
                                             3.878(4) 42.7(2)
_iucr_refine_instructions_details
;
TITL 680
CELL 0.71073 8.7676 8.8221 39.118 90 93.582 90
ZERR 4 0.0002 0.0009 0.004 0 0.005 0
LATT 1
SYMM 0.5-X,0.5+Y,0.5-Z
SFAC C   H   N O  Cl Ru
UNIT 120 92 24 34 8  4
L.S. 20
PLAN  200 2.3
FMAP 2
TEMP -173
DFIX 0.85 O5 H5A O5 H5B
DANG 1.39 H5A H5B
LIST 4
BOND $H
ACTA
EQIV $1 -x+2, -y+1, -z
HTAB O5 O2A_$1
HTAB O5 O1A
WGHT    0.011100    7.004200
FVAR       0.10053
RU1   6    0.351932    0.333148    0.127794    11.00000    0.00989    0.00929 =
         0.01172   -0.00072    0.00132   -0.00013
N1A   3    0.263100    0.116408    0.123586    11.00000    0.00794    0.01033 =
         0.01789   -0.00044    0.00019    0.00218
N3A   3    0.432374    0.540830    0.111617    11.00000    0.00996    0.00959 =
         0.01731   -0.00084    0.00249    0.00165
C15A  1    0.496826    0.651959    0.130990    11.00000    0.01192    0.01287 =
         0.01791   -0.00282    0.00081    0.00046
AFIX  43
H15A  2    0.503939    0.639908    0.155170    11.00000   -1.20000
AFIX   0
C1A   1    0.247882    0.013499    0.148674    11.00000    0.01297    0.01614 =
         0.01714    0.00148    0.00004    0.00080
AFIX  43
H1A   2    0.283656    0.038550    0.171397    11.00000   -1.20000
AFIX   0
C10A  1    0.349500    0.433271    0.057232    11.00000    0.01136    0.01234 =
         0.01807    0.00014    0.00102    0.00390
C10B  1    0.522740    0.313362    0.193392    11.00000    0.01580    0.01091 =
         0.01682    0.00072    0.00020   -0.00389
C11A  1    0.420650    0.560663    0.076487    11.00000    0.01228    0.01453 =
         0.01709   -0.00049    0.00310    0.00303
C5A   1    0.216954    0.075798    0.090579    11.00000    0.01006    0.01292 =
         0.01941   -0.00154    0.00026    0.00244
C12A  1    0.474287    0.691476    0.061550    11.00000    0.01899    0.01526 =
         0.01976    0.00309    0.00305   -0.00055
AFIX  43
H12A  2    0.463451    0.704218    0.037405    11.00000   -1.20000
AFIX   0
C2A   1    0.181893   -0.127515    0.142474    11.00000    0.01496    0.01190 =
         0.02734    0.00527    0.00131    0.00374
AFIX  43
H2A   2    0.172450   -0.197455    0.160686    11.00000   -1.20000
AFIX   0
C15B  1    0.657758    0.184012    0.112192    11.00000    0.01708    0.01264 =
         0.01751   -0.00046    0.00470   -0.00279
AFIX  43
H15B  2    0.622830    0.187901    0.088726    11.00000   -1.20000
AFIX   0
C4A   1    0.149139   -0.063537    0.083195    11.00000    0.01529    0.01453 =
         0.02207   -0.00315   -0.00120    0.00000
AFIX  43
H4A   2    0.116231   -0.088767    0.060302    11.00000   -1.20000
AFIX   0
C12B  1    0.760899    0.173131    0.179507    11.00000    0.01676    0.01952 =
         0.02282    0.00256   -0.00295   -0.00049
AFIX  43
H12B  2    0.794931    0.170014    0.203034    11.00000   -1.20000
AFIX   0
C8A   1    0.250845    0.294319    0.008158    11.00000    0.02358    0.02808 =
         0.01220   -0.00185    0.00000   -0.00167
AFIX  43
H8A   2    0.229612    0.286579   -0.015891    11.00000   -1.20000
AFIX   0
C9A   1    0.318678    0.424700    0.021771    11.00000    0.02044    0.01875 =
         0.01623    0.00088    0.00258    0.00001
AFIX  43
H9A   2    0.343687    0.506442    0.007335    11.00000   -1.20000
AFIX   0
C14A  1    0.553360    0.783421    0.117177    11.00000    0.01652    0.01430 =
         0.02596   -0.00384    0.00180   -0.00200
AFIX  43
H14A  2    0.598487    0.859413    0.131743    11.00000   -1.20000
AFIX   0
C3A   1    0.129964   -0.165048    0.109406    11.00000    0.01565    0.01181 =
         0.03557   -0.00105   -0.00004   -0.00416
AFIX  43
H3A   2    0.081559   -0.259855    0.104806    11.00000   -1.20000
AFIX   0
C13A  1    0.543734    0.803512    0.081971    11.00000    0.01926    0.01294 =
         0.02967    0.00444    0.00472   -0.00225
AFIX  43
H13A  2    0.583827    0.892097    0.072034    11.00000   -1.20000
AFIX   0
C4B   1    0.009051    0.525519    0.187133    11.00000    0.02068    0.01407 =
         0.02405    0.00029    0.00932    0.00100
AFIX  43
H4B   2    0.007590    0.552050    0.210647    11.00000   -1.20000
AFIX   0
C7B   1    0.303974    0.447521    0.231137    11.00000    0.02583    0.01603 =
         0.01782   -0.00303    0.00884   -0.00319
AFIX  43
H7B   2    0.228125    0.493694    0.243984    11.00000   -1.20000
AFIX   0
N2B   3    0.387386    0.357314    0.178133    11.00000    0.01329    0.00814 =
         0.01612   -0.00068    0.00283   -0.00147
C6B   1    0.277928    0.422306    0.196100    11.00000    0.01494    0.00885 =
         0.01950   -0.00175    0.00436   -0.00245
C14B  1    0.796982    0.115196    0.121034    11.00000    0.01517    0.01461 =
         0.02619   -0.00025    0.00733    0.00001
AFIX  43
H14B  2    0.856461    0.073120    0.103902    11.00000   -1.20000
AFIX   0
C1B   1    0.018592    0.445512    0.119747    11.00000    0.01593    0.00997 =
         0.02278    0.00168    0.00051   -0.00280
AFIX  43
H1B   2    0.020309    0.416824    0.096367    11.00000   -1.20000
AFIX   0
C13B  1    0.847648    0.108882    0.155141    11.00000    0.01474    0.01838 =
         0.03164    0.00411    0.00132    0.00105
AFIX  43
H13B  2    0.941716    0.060551    0.161768    11.00000   -1.20000
AFIX   0
C5B   1    0.138797    0.459329    0.174620    11.00000    0.01845    0.00758 =
         0.01945    0.00064    0.00647   -0.00225
C2B   1   -0.113088    0.510074    0.131053    11.00000    0.01338    0.01588 =
         0.03309    0.00465    0.00185    0.00048
AFIX  43
H2B   2   -0.199725    0.525325    0.115614    11.00000   -1.20000
AFIX   0
C3B   1   -0.117299    0.552218    0.165091    11.00000    0.01673    0.01575 =
         0.03568    0.00207    0.01110    0.00300
AFIX  43
H3B   2   -0.205875    0.598839    0.173159    11.00000   -1.20000
AFIX   0
C8B   1    0.443321    0.403604    0.246829    11.00000    0.02915    0.02194 =
         0.01342   -0.00183    0.00082   -0.00637
AFIX  43
H8B   2    0.462526    0.419882    0.270717    11.00000   -1.20000
AFIX   0
C9B   1    0.554682    0.336687    0.228412    11.00000    0.02118    0.01867 =
         0.01709   -0.00003   -0.00489   -0.00122
AFIX  43
H9B   2    0.650134    0.307419    0.239251    11.00000   -1.20000
AFIX   0
N1B   3    0.144144    0.421854    0.140591    11.00000    0.01224    0.00826 =
         0.01794   -0.00043    0.00295   -0.00276
N2A   3    0.313206    0.315737    0.077439    11.00000    0.01109    0.01109 =
         0.01553    0.00002    0.00118    0.00127
C6A   1    0.246388    0.189053    0.064286    11.00000    0.01156    0.01273 =
         0.01848   -0.00269    0.00169    0.00300
N3B   3    0.570539    0.245373    0.135643    11.00000    0.01114    0.01014 =
         0.01554    0.00098    0.00004   -0.00259
C7A   1    0.213614    0.175262    0.029105    11.00000    0.01984    0.02038 =
         0.01898   -0.00438   -0.00096   -0.00212
AFIX  43
H7A   2    0.166783    0.086160    0.019718    11.00000   -1.20000
AFIX   0
C11B  1    0.623385    0.242417    0.169358    11.00000    0.01442    0.01198 =
         0.01752    0.00043    0.00080   -0.00487
CL1A  5    0.786613    0.201088    0.026246    11.00000    0.02075    0.02009 =
         0.01722   -0.00223    0.00128    0.00049
O2A   4    0.838729    0.212623   -0.007790    11.00000    0.03692    0.03719 =
         0.01839   -0.00268    0.00726    0.00115
O4A   4    0.625628    0.226848    0.024836    11.00000    0.02257    0.07175 =
         0.03374    0.01394    0.00273    0.00974
O3A   4    0.820851    0.053395    0.039814    11.00000    0.06181    0.02645 =
         0.02630    0.00109   -0.00066    0.01281
O1A   4    0.861146    0.312379    0.047972    11.00000    0.05604    0.03946 =
         0.02628   -0.01269    0.00122   -0.01831
CL1B  5    0.524151    0.832875    0.221561    11.00000    0.02359    0.01945 =
         0.01912   -0.00561   -0.00225    0.00538
O2B   4    0.539412    0.774076    0.255762    11.00000    0.06038    0.02725 =
         0.02112    0.00046   -0.01274    0.01007
O1B   4    0.391108    0.769024    0.203660    11.00000    0.03015    0.03059 =
         0.02178   -0.00220   -0.00730   -0.00360
O3B   4    0.506966    0.994646    0.222999    11.00000    0.03889    0.01867 =
         0.03303   -0.00098    0.01432   -0.00191
O4B   4    0.657425    0.796534    0.203535    11.00000    0.02763    0.05915 =
         0.04325   -0.02403    0.00249    0.01357
O5    4    0.998541    0.601983    0.050384    10.50000    0.03413    0.02462 =
         0.02061    0.00520   -0.00240   -0.01048
H5A   2    1.044188    0.639340    0.033948    10.50000   -1.50000
H5B   2    0.949983    0.523062    0.043847    10.50000   -1.50000
HKLF 4
REM  680
REM R1 =  0.0423 for   5858 Fo > 4sig(Fo)  and  0.0451 for all   6158 data
REM    439 parameters refined using      3 restraints
END
WGHT      0.0102      7.3427
REM Highest difference peak  0.653,  deepest hole -1.173,  1-sigma level  0.091
;
