# Supplementary material for: Bis(2,2′:6′,2′′-terpyridine)­ruthenium(II) bis­(perchlorate) hemihydrate
Source: Acta Crystallogr Sect E Struct Rep Online. 2012 Oct 27;68(Pt 11):m1414–5. doi: 10.1107/S1600536812043917 (PMC3515152; doi:10.1107/S1600536812043917)
Supplement: Supplementary file 2 [file e-68-m1414-Isup2.hkl]

# 
# h,k,l, Fc-squared, Fo-squared, sigma(Fo-squared) and status flag 
# 
data_I
_shelx_title ' 680' 
_shelx_refln_list_code          4 
_shelx_F_calc_maximum      357.75 
_exptl_crystal_F_000      1564.00 
_reflns_d_resolution_high  0.7999 
 
loop_ 
 _symmetry_equiv_pos_as_xyz 
 'x, y, z' 
 '-x+1/2, y+1/2, -z+1/2' 
 '-x, -y, -z' 
 'x-1/2, -y-1/2, z-1/2' 
 
_cell_length_a     8.7676 
_cell_length_b     8.8221 
_cell_length_c    39.1180 
_cell_angle_alpha  90.000 
_cell_angle_beta   93.582 
_cell_angle_gamma  90.000 
 
_shelx_F_squared_multiplier     1.000 
 
loop_ 
 _refln_index_h 
 _refln_index_k 
 _refln_index_l 
 _refln_F_squared_calc 
 _refln_F_squared_meas 
 _refln_F_squared_sigma 
 _refln_observed_status 
   2   0   0     5130.45     5211.23    107.85 o 
   4   0   0     4060.54     3966.55    135.55 o 
   6   0   0    16673.25    15644.56    241.42 o 
   8   0   0     4973.20     4810.51    158.31 o 
  10   0   0     5379.03     4608.68    237.46 o 
   1   1   0     1966.94     2052.04     59.36 o 
   2   1   0    49305.73    49938.53    198.87 o 
   3   1   0    40497.43    40687.54    179.08 o 
   4   1   0    21505.07    22023.29    151.38 o 
   5   1   0      559.22      649.05     29.68 o 
   6   1   0      248.50      237.46     23.75 o 
   7   1   0      698.34      702.48     55.41 o 
   8   1   0     5639.11     5243.88    132.58 o 
   9   1   0     1320.47     1306.02     62.33 o 
  10   1   0      257.77      352.23     39.58 o 
   0   2   0    43849.90    44330.54    284.95 o 
   1   2   0    75258.80    79636.68    375.98 o 
   2   2   0      315.70      283.96     22.76 o 
   3   2   0       50.70       75.20      8.90 o 
   4   2   0     2337.82     2376.56     62.33 o 
   5   2   0    41731.69    41459.28    321.56 o 
   6   2   0      607.68      631.24     50.46 o 
   7   2   0       24.10      136.54     22.76 o 
   8   2   0      132.80      136.54     21.77 o 
   9   2   0      950.89      871.67     57.39 o 
  10   2   0     1378.50     1303.05     93.00 o 
   1   3   0    12878.81    13532.17    113.78 o 
   2   3   0     1829.53     2001.58     52.44 o 
   3   3   0    18510.12    17684.73    172.16 o 
   4   3   0      570.73      592.66     34.63 o 
   5   3   0     1555.36     1693.87     60.35 o 
   6   3   0      326.23      530.32     40.57 o 
   7   3   0     5187.52     5084.58    127.63 o 
   8   3   0       10.51      223.61     30.67 o 
   9   3   0      131.59      205.80     29.68 o 
  10   3   0       15.35      160.28     36.61 o 
   0   4   0      304.53      250.32     15.83 o 
   1   4   0     3830.16     3555.94     63.32 o 
   2   4   0     2221.71     2542.79     55.41 o 
   3   4   0     1459.09     1457.40     63.32 o 
   4   4   0      253.45      205.80     25.72 o 
   5   4   0     6087.39     6031.45    107.85 o 
   6   4   0     3032.81     3228.45     84.10 o 
   7   4   0     2012.06     2021.37     83.11 o 
   8   4   0       14.92      286.93     97.95 o 
   9   4   0        8.74       -0.99      9.89 o 
  10   4   0      760.74     1000.29     85.09 o 
   1   5   0     1914.31     2163.84     49.47 o 
   2   5   0    23440.26    23705.29    182.05 o 
   3   5   0     2632.88     2554.66     75.20 o 
   4   5   0       16.83       14.84      4.95 o 
   5   5   0      500.02      488.77     32.65 o 
   6   5   0     4658.54     4720.48    106.86 o 
   7   5   0        3.35       40.57     22.76 o 
   8   5   0     1745.97     2607.10    197.88 o 
   9   5   0        8.17      197.88     76.18 o 
   0   6   0    15679.94    15341.80    229.54 o 
   1   6   0     2796.84     2692.19     72.23 o 
   2   6   0        1.91        0.99      3.96 o 
   3   6   0     2085.32     2302.36     59.36 o 
   4   6   0       44.74       59.36      8.90 o 
   5   6   0     1260.84     1658.25     88.06 o 
   6   6   0     5247.27     5449.67    121.70 o 
   7   6   0      382.50      576.83     59.36 o 
   8   6   0     2529.32     2417.13    124.67 o 
   9   6   0        9.26      200.85     70.25 o 
   1   7   0      663.89      659.94     38.59 o 
   2   7   0     6410.82     6392.58    123.68 o 
   3   7   0      523.79      578.81     38.59 o 
   4   7   0     2537.69     2523.99     81.13 o 
   5   7   0     2805.99     2763.42    103.89 o 
   6   7   0     1292.18     1357.47     67.28 o 
   7   7   0     3290.72     3232.40    193.92 o 
   8   7   0     2251.99     2582.36    185.02 o 
   0   8   0    16300.95    16557.79    467.99 o 
   1   8   0      864.06      904.32     57.39 o 
   2   8   0     1331.40     1401.99     62.33 o 
   3   8   0      642.40      639.16     42.54 o 
   4   8   0      151.36      235.48     31.66 o 
   5   8   0     5808.24     6030.46    161.27 o 
   6   8   0     2382.66     2865.33    224.60 o 
   7   8   0       46.95      111.80     46.50 o 
   1   9   0     3969.01     3746.90    124.67 o 
   2   9   0      843.96     1392.10    132.58 o 
   3   9   0     5115.58     4965.85    126.64 o 
   4   9   0       47.39      169.19     30.67 o 
   5   9   0      291.39      249.33     38.59 o 
   6   9   0       53.06      159.30     51.45 o 
   0  10   0      593.63     2692.19    267.14 o 
   1  10   0     2339.00     2604.13    193.92 o 
   2  10   0      652.55      692.59     70.25 o 
   3  10   0       55.23       79.15     21.77 o 
   4  10   0     3329.31     3353.11    152.37 o 
  -9   0   1     6740.91     6257.03    156.33 o 
  -7   0   1     8092.95     7785.67    187.00 o 
  -5   0   1     1144.33      922.13     30.67 o 
  -3   0   1     6146.39     6486.58     73.22 o 
   3   0   1       13.22        7.92      2.97 o 
   5   0   1    28104.40    27984.49    404.67 o 
   7   0   1      973.43      873.65     61.34 o 
   9   0   1     1244.79     1206.09     83.11 o 
 -10   1   1      297.60      745.03     70.25 o 
  -9   1   1      320.90      417.53     35.62 o 
  -8   1   1       11.39       34.63     12.86 o 
  -7   1   1     2178.46     2176.70     80.14 o 
  -6   1   1     1831.15     1740.37     66.29 o 
  -5   1   1     3347.96     3001.87     66.29 o 
  -4   1   1     3675.64     3641.03     61.34 o 
  -3   1   1    28042.51    28214.04    153.36 o 
  -2   1   1      587.17      614.42     23.75 o 
  -1   1   1       30.96       38.59      8.90 o 
   1   1   1       80.40      101.91     11.87 o 
   2   1   1    59438.12    61583.89    288.91 o 
   3   1   1    10016.01     8722.64     92.02 o 
   4   1   1     4571.48     4392.98     71.24 o 
   5   1   1      625.51      744.04     31.66 o 
   6   1   1      844.69      803.40     54.42 o 
   7   1   1      922.82      897.40     50.46 o 
   8   1   1     1162.63     1158.60     54.42 o 
   9   1   1     4776.65     4709.59    115.76 o 
  10   1   1       89.25      104.88     26.71 o 
 -10   2   1     2618.84     2713.95    107.85 o 
  -9   2   1      180.08      250.32     31.66 o 
  -8   2   1     1807.57     1688.92     77.17 o 
  -7   2   1     9244.14     8983.85    205.80 o 
  -6   2   1      193.78      174.14     25.72 o 
  -5   2   1     3687.55     3555.94     94.98 o 
  -4   2   1    19079.60    18879.94    176.12 o 
  -3   2   1        3.36       15.83      5.94 o 
  -2   2   1     7106.23     6814.07    112.79 o 
  -1   2   1    37225.33    40062.23    359.16 o 
   0   2   1    43690.30    46045.20    223.61 o 
   1   2   1     3543.96     3859.69     65.30 o 
   2   2   1     1376.40     1371.32     46.50 o 
   3   2   1      504.18      551.10     26.71 o 
   4   2   1     1124.99     1047.79     29.68 o 
   5   2   1    11338.51    11277.30    165.23 o 
   6   2   1    19967.83    18890.82    219.65 o 
   7   2   1     1560.95     1542.49     67.28 o 
   8   2   1      567.28      562.97     38.59 o 
   9   2   1      338.86      470.96     43.53 o 
  10   2   1     1275.57     1423.76     84.10 o 
 -10   3   1     2674.96     2510.14    131.59 o 
  -9   3   1      458.58      526.37     51.45 o 
  -8   3   1     4113.83     4079.34    122.69 o 
  -7   3   1      518.90      576.83     44.52 o 
  -6   3   1     9903.35     9565.62    201.84 o 
  -5   3   1       64.08      117.74     22.76 o 
  -4   3   1      320.51      150.39     34.63 o 
  -3   3   1       46.56       58.38     12.86 o 
  -2   3   1    12306.67    12053.99    173.15 o 
  -1   3   1    10167.80    10714.33    100.92 o 
   0   3   1      659.55      671.81     14.84 o 
   1   3   1     2242.99     2127.23     45.51 o 
   2   3   1    23018.96    22750.51    209.76 o 
   3   3   1        1.24       26.71      6.93 o 
   4   3   1     8213.82     8021.15     90.04 o 
   5   3   1      963.11     1021.07     46.50 o 
   6   3   1      705.90      755.91     45.51 o 
   7   3   1        2.27        0.99     11.87 o 
   8   3   1    12644.88    12066.85    198.87 o 
   9   3   1       11.58      105.87     28.69 o 
  10   3   1      501.90      544.18     60.35 o 
 -10   4   1     1950.21     1968.93    118.73 o 
  -9   4   1      131.07      174.14     34.63 o 
  -8   4   1     3028.03     2979.12    107.85 o 
  -7   4   1      922.10     1104.18     70.25 o 
  -6   4   1     1414.96     1454.43     57.39 o 
  -5   4   1     2907.28     2948.44     76.18 o 
  -4   4   1     5558.34     5480.35    111.80 o 
  -3   4   1     4783.29     4832.28    115.76 o 
  -2   4   1    25898.05    26116.48    209.76 o 
  -1   4   1     2904.95     3226.47     55.41 o 
   0   4   1    22004.97    22432.91     97.95 o 
   1   4   1     3538.62     3432.27     63.32 o 
   2   4   1     2408.40     2572.47     55.41 o 
   3   4   1       18.62       33.64      6.93 o 
   4   4   1      728.42      641.14     34.63 o 
   5   4   1      749.35      780.65     39.58 o 
   6   4   1    16000.39    15824.63    195.90 o 
   7   4   1      489.76      502.62     42.54 o 
   8   4   1      876.87      882.55     70.25 o 
   9   4   1      268.12      314.63     53.43 o 
  10   4   1      237.24      434.35     57.39 o 
  -9   5   1      215.56      210.74     34.63 o 
  -8   5   1     1265.03     1194.22     85.09 o 
  -7   5   1     1690.28     1663.20     78.16 o 
  -6   5   1     2009.50     2071.83     71.24 o 
  -5   5   1     4833.24     4763.02    118.73 o 
  -4   5   1      433.31      435.34     34.63 o 
  -3   5   1     1402.55     1376.27     55.41 o 
  -2   5   1     3604.85     3819.13     73.22 o 
  -1   5   1     9964.87     9874.32    104.88 o 
   0   5   1      188.53      170.18      8.90 o 
   1   5   1      325.17      301.77     20.78 o 
   2   5   1     5804.36     5770.24     82.12 o 
   3   5   1    14508.45    14362.29    138.52 o 
   4   5   1     3238.25     3344.21     78.16 o 
   5   5   1       15.20       14.84      6.93 o 
   6   5   1        0.08       48.48     15.83 o 
   7   5   1     1131.26     1004.25     73.22 o 
   8   5   1     3421.58     3378.84    142.48 o 
   9   5   1     2307.12     2416.14    127.63 o 
  -9   6   1     2002.25     1931.33    160.28 o 
  -8   6   1       31.75      881.56    234.49 o 
  -7   6   1     6581.35     6729.97    164.24 o 
  -6   6   1        1.01       33.64     15.83 o 
  -5   6   1     9894.06     9999.97    181.06 o 
  -4   6   1       34.23       19.79      2.97 o 
  -3   6   1     2301.46     2337.98     65.30 o 
  -2   6   1      466.12      466.01     27.70 o 
  -1   6   1      349.11      412.58     31.66 o 
   0   6   1      668.96      754.92     35.62 o 
   1   6   1     6966.10     6625.09    113.78 o 
   2   6   1      677.87      715.34     30.67 o 
   3   6   1      424.38      459.09     25.72 o 
   4   6   1      388.05      420.50     25.72 o 
   5   6   1     3788.75     3959.62    112.79 o 
   6   6   1     2385.36     2688.23    109.82 o 
   7   6   1     2837.04     3152.26    134.56 o 
   8   6   1        0.89      156.33     51.45 o 
   9   6   1       61.33       65.30     38.59 o 
  -8   7   1      501.57      634.21     96.96 o 
  -7   7   1     2788.23     3259.12    142.48 o 
  -6   7   1     2297.71     2522.01     88.06 o 
  -5   7   1     3438.58     3606.40    117.74 o 
  -4   7   1      201.47      232.51     28.69 o 
  -3   7   1     3031.70     2930.63     85.09 o 
  -2   7   1     2018.64     2042.14     70.25 o 
  -1   7   1     2380.16     2433.95     74.21 o 
   0   7   1     2075.08     1964.97     63.32 o 
   1   7   1      828.06      857.82     44.52 o 
   2   7   1       42.94      100.92     18.80 o 
   3   7   1     8942.40     8797.84    147.42 o 
   4   7   1     1233.84     1297.12     58.38 o 
   5   7   1     1078.02     1287.22     59.36 o 
   6   7   1      232.73      281.98     34.63 o 
   7   7   1     1515.00     2376.56    167.21 o 
   8   7   1      998.14     1617.69    154.35 o 
  -7   8   1      489.18      691.60     97.95 o 
  -6   8   1     1110.78     1029.98     69.26 o 
  -5   8   1     1161.28     1241.71     73.22 o 
  -4   8   1     5456.54     5295.33    125.66 o 
  -3   8   1      333.57      327.49     30.67 o 
  -2   8   1      993.22      981.50     52.44 o 
  -1   8   1      138.17      123.68     17.81 o 
   0   8   1     2461.66     2690.21    134.56 o 
   1   8   1     2269.53     2207.38     90.04 o 
   2   8   1     2746.37     2719.89     86.08 o 
   3   8   1      108.57      121.70     23.75 o 
   4   8   1        8.25        4.95      7.92 o 
   5   8   1     1537.92     1643.41     99.93 o 
   6   8   1     2637.32     2777.28    138.52 o 
   7   8   1      946.62     1039.87    119.72 o 
  -6   9   1     2874.14     2896.99    147.42 o 
  -5   9   1      134.18      105.87     22.76 o 
  -4   9   1        1.36       30.67     10.88 o 
  -3   9   1      128.12      148.41     23.75 o 
  -2   9   1     5153.17     5013.34    125.66 o 
  -1   9   1       13.96       75.20     20.78 o 
   0   9   1     6646.15     6311.45    219.65 o 
   1   9   1      109.65      177.10     34.63 o 
   2   9   1     2286.57     2335.01    100.92 o 
   3   9   1       32.60       79.15     23.75 o 
   4   9   1     5773.97     5493.21    157.32 o 
   5   9   1        4.09      142.48     42.54 o 
   6   9   1       52.74       63.32     24.74 o 
  -4  10   1     3835.82     3572.76    135.55 o 
  -3  10   1     1842.73     1845.25     83.11 o 
  -2  10   1     2268.60     2196.49    103.89 o 
  -1  10   1       59.10      374.00     73.22 o 
   0  10   1     4665.95     4977.73    210.74 o 
   1  10   1     2140.85     2723.85    169.19 o 
   2  10   1     2207.91     2264.76    104.88 o 
   3  10   1      291.81      366.08     58.38 o 
   4  10   1      859.84      944.89     82.12 o 
   0  11   1      167.47      187.99     36.61 o 
 -10   0   2        6.62        0.99      0.99 o 
  -8   0   2     1330.39     1350.55     85.09 o 
  -6   0   2     2291.73     2215.29     93.00 o 
  -4   0   2     5227.12     4892.64     75.20 o 
  -2   0   2   127985.74   131965.63    390.82 o 
   2   0   2     7427.42     7377.05    126.64 o 
   4   0   2    18976.73    18851.24    291.88 o 
   6   0   2     4766.81     4265.35    175.13 o 
   8   0   2      113.34       98.94     17.81 o 
  10   0   2       17.44       69.26     29.68 o 
 -10   1   2     4607.45     4313.83    119.72 o 
  -9   1   2      458.95      605.52     43.53 o 
  -8   1   2       54.20       76.18     18.80 o 
  -7   1   2     1018.94     1064.61     57.39 o 
  -6   1   2     1175.56     1052.73     51.45 o 
  -5   1   2     9721.50     9395.44    118.73 o 
  -4   1   2    21251.16    20078.11    146.43 o 
  -3   1   2    13388.87    13832.95    109.82 o 
  -2   1   2    25810.33    26543.91    148.41 o 
  -1   1   2      183.57      213.71     20.78 o 
   0   1   2    59377.77    65388.18    207.78 o 
   1   1   2    33485.72    35755.32    105.87 o 
   2   1   2    48662.88    49298.38    215.69 o 
   3   1   2     3425.62     3320.46     56.40 o 
   4   1   2     1540.89     1553.37     41.56 o 
   5   1   2      337.39      335.41     20.78 o 
   6   1   2     2711.40     2529.92     78.16 o 
   7   1   2     4683.12     4514.68     97.95 o 
   8   1   2     3370.02     3189.86     89.05 o 
   9   1   2     1124.85     1080.44     56.40 o 
  10   1   2     2018.55     1957.05     92.02 o 
 -10   2   2       59.25      167.21     31.66 o 
  -9   2   2       54.77       92.02     23.75 o 
  -8   2   2      515.27      577.82     55.41 o 
  -7   2   2     6737.33     6604.32    178.09 o 
  -6   2   2      457.97      497.67     47.49 o 
  -5   2   2      612.57      592.66     39.58 o 
  -4   2   2    13791.28    13838.89    153.36 o 
  -3   2   2    14981.34    14522.57    179.08 o 
  -2   2   2     4872.61     4457.29     92.02 o 
  -1   2   2     9764.88     9639.83    178.09 o 
   0   2   2     5062.56     5209.25     46.50 o 
   1   2   2     6180.56     6590.46     72.23 o 
   2   2   2    10332.70    10721.25    101.91 o 
   3   2   2    13570.15    13917.05     96.96 o 
   4   2   2     1390.59     1379.24     31.66 o 
   5   2   2      479.51      588.70     33.64 o 
   6   2   2     1418.78     1430.69     61.34 o 
   7   2   2        6.59       -1.98      8.90 o 
   8   2   2     1802.68     1714.65     74.21 o 
   9   2   2      680.74      697.53     51.45 o 
  10   2   2      606.01      721.28     59.36 o 
 -10   3   2      391.30     1270.40    267.14 o 
  -9   3   2     2425.44     2468.58    122.69 o 
  -8   3   2     1536.58     1517.76     76.18 o 
  -7   3   2     2607.18     2682.29    115.76 o 
  -6   3   2      223.79      281.98     26.71 o 
  -5   3   2    20966.97    20569.85    218.66 o 
  -4   3   2       83.79      114.77     17.81 o 
  -3   3   2     2463.55     2486.39     84.10 o 
  -2   3   2     4236.07     4506.77    106.86 o 
  -1   3   2    29790.92    30957.68    235.48 o 
   0   3   2     1193.10     1374.29     28.69 o 
   1   3   2    16159.40    15109.29    109.82 o 
   2   3   2     1457.64     1667.16     46.50 o 
   3   3   2      978.48      948.84     32.65 o 
   4   3   2      405.84      570.89     23.75 o 
   5   3   2     2100.27     2045.11     65.30 o 
   6   3   2     2287.40     2344.90     80.14 o 
   7   3   2       16.56       22.76      7.92 o 
   8   3   2      550.29      903.33     61.34 o 
   9   3   2     5158.53     4952.00    136.54 o 
  10   3   2       38.86      101.91     40.57 o 
 -10   4   2        3.92      548.13    179.08 o 
  -9   4   2     1878.30     1974.86    111.80 o 
  -8   4   2      470.40      484.81     56.40 o 
  -7   4   2     4247.62     4285.14    122.69 o 
  -6   4   2      914.32      843.97     44.52 o 
  -5   4   2     1050.38     1037.89     53.43 o 
  -4   4   2      914.12      887.50     58.38 o 
  -3   4   2     3528.25     3263.08    151.38 o 
  -2   4   2     1774.54     1731.47     63.32 o 
  -1   4   2    22525.48    22546.69    159.30 o 
   0   4   2      149.15       88.06      5.94 o 
   1   4   2     1948.97     2121.30     46.50 o 
   2   4   2     8735.87     8753.32    117.74 o 
   3   4   2     4603.50     4606.70     66.29 o 
   4   4   2      566.82      548.13     32.65 o 
   5   4   2     1469.81     1484.12     44.52 o 
   6   4   2      200.64      320.57     30.67 o 
   7   4   2      562.72      646.09     47.49 o 
   8   4   2     1760.67     1818.54    100.92 o 
   9   4   2     1282.31     1246.66     90.04 o 
  10   4   2      282.50      325.52     49.47 o 
  -9   5   2        2.10      140.50     65.30 o 
  -8   5   2       10.62      177.10     44.52 o 
  -7   5   2     1854.29     1968.93     87.07 o 
  -6   5   2     1157.04     1221.92     55.41 o 
  -5   5   2     5577.00     5522.89    128.62 o 
  -4   5   2     4571.13     4558.21    109.82 o 
  -3   5   2        4.47       20.78      9.89 o 
  -2   5   2     5311.03     5191.44     85.09 o 
  -1   5   2      185.63      211.73     14.84 o 
   0   5   2     6473.40     6347.07     54.42 o 
   1   5   2    12536.74    12600.14    135.55 o 
   2   5   2        0.57       25.72      8.90 o 
   3   5   2      375.61      452.16     25.72 o 
   4   5   2     8888.36     8842.36    127.63 o 
   5   5   2     1260.22     1220.93     50.46 o 
   6   5   2       73.24       93.00     15.83 o 
   7   5   2      395.28      654.99     78.16 o 
   8   5   2      812.44      991.39     78.16 o 
   9   5   2     1760.12     2266.74    181.06 o 
  -9   6   2      109.94      312.65     55.41 o 
  -8   6   2     3300.69     3354.10    148.41 o 
  -7   6   2        0.04      148.41     41.56 o 
  -6   6   2      743.79      815.27     47.49 o 
  -5   6   2      514.61      615.41     45.51 o 
  -4   6   2      583.00      597.60     41.56 o 
  -3   6   2      534.20      477.89     29.68 o 
  -2   6   2    20889.09    20946.81    181.06 o 
  -1   6   2     1836.16     1833.38     68.27 o 
   0   6   2      985.63     1006.23     41.56 o 
   1   6   2     2575.03     2438.90     77.17 o 
   2   6   2     2991.65     2883.14     62.33 o 
   3   6   2      413.75      423.47     25.72 o 
   4   6   2     4225.08     4297.01     84.10 o 
   5   6   2     1195.39     1187.29     63.32 o 
   6   6   2     7466.66     7890.55    145.44 o 
   7   6   2      788.50      815.27     69.26 o 
   8   6   2     1158.05     1148.71    118.73 o 
   9   6   2      107.31      341.35     79.15 o 
  -8   7   2      183.12      195.90     56.40 o 
  -7   7   2      107.22     1039.87    210.74 o 
  -6   7   2     2533.64     2772.33     97.95 o 
  -5   7   2     1490.54     1607.79     80.14 o 
  -4   7   2     3873.09     4035.81    103.89 o 
  -3   7   2     2249.65     2238.05     76.18 o 
  -2   7   2     1968.20     2080.73     80.14 o 
  -1   7   2      187.67      194.91     24.74 o 
   0   7   2     3087.12     2846.53     92.02 o 
   1   7   2      180.42      185.02     21.77 o 
   2   7   2     4432.32     4139.69     98.94 o 
   3   7   2     4023.34     4061.53    100.92 o 
   4   7   2     1014.44      968.63     50.46 o 
   5   7   2     1681.77     1754.23     68.27 o 
   6   7   2     3138.12     3326.40    110.81 o 
   7   7   2       27.65      358.17     78.16 o 
   8   7   2      454.31      500.64     87.07 o 
  -7   8   2     4866.23     4690.80    248.34 o 
  -6   8   2      118.34      126.64     34.63 o 
  -5   8   2      109.94      121.70     25.72 o 
  -4   8   2      232.80      413.57     38.59 o 
  -3   8   2      981.65      885.52     49.47 o 
  -2   8   2     3700.73     3676.65    106.86 o 
  -1   8   2       57.78      110.81     19.79 o 
   0   8   2     2814.53     2555.65    131.59 o 
   1   8   2     2908.53     2929.65    102.90 o 
   2   8   2       80.58      115.76     18.80 o 
   3   8   2     5985.76     5807.84    128.62 o 
   4   8   2      326.10      408.63     37.60 o 
   5   8   2     1066.76     1132.88     71.24 o 
   6   8   2      245.76      345.30     51.45 o 
   7   8   2     1687.41     1756.20    153.36 o 
  -6   9   2      635.38      669.83     72.23 o 
  -5   9   2     2376.04     2404.27    106.86 o 
  -4   9   2       43.69       90.04     28.69 o 
  -3   9   2      212.27      203.82     26.71 o 
  -2   9   2       43.09      119.72     28.69 o 
  -1   9   2     3129.45     2963.29    109.82 o 
   0   9   2      660.46      838.03     86.08 o 
   1   9   2     6103.90     6076.96    159.30 o 
   2   9   2     1023.88     1154.64     85.09 o 
   3   9   2      642.06      588.70     43.53 o 
   4   9   2      502.85      568.91     57.39 o 
   5   9   2     2063.40     2195.50    124.67 o 
   6   9   2       20.34      214.70     43.53 o 
  -4  10   2       42.33      102.90     30.67 o 
  -3  10   2      814.80      734.14     52.44 o 
  -2  10   2       68.41      846.94    132.58 o 
  -1  10   2      444.48      748.98     86.08 o 
   0  10   2     1396.59     1556.34    124.67 o 
   1  10   2     1065.61     1351.54    110.81 o 
   2  10   2     1219.21     1229.84     78.16 o 
   3  10   2     4547.86     4617.58    152.37 o 
   4  10   2      237.27      312.65     48.48 o 
   0  11   2     2677.06     2649.64    161.27 o 
  -9   0   3     5178.75     4862.95    175.13 o 
  -7   0   3     4034.55     3846.83    133.57 o 
  -5   0   3      105.88      111.80     12.86 o 
  -3   0   3     1407.42     1513.80     41.56 o 
  -1   0   3    99194.42   105260.44    379.93 o 
   1   0   3      718.84      835.06     34.63 o 
   3   0   3    11105.40    11066.56    137.53 o 
   5   0   3     4701.43     4085.28    109.82 o 
   7   0   3      564.93      516.47     37.60 o 
   9   0   3     7588.78     6781.42    272.09 o 
 -10   1   3      256.62      306.72     46.50 o 
  -9   1   3     5271.84     5265.64    150.39 o 
  -8   1   3     1756.22     1660.23     77.17 o 
  -7   1   3     4555.13     4453.34    117.74 o 
  -6   1   3      501.41      521.42     38.59 o 
  -5   1   3     5522.67     5384.37     92.02 o 
  -4   1   3     7455.33     7466.09     91.03 o 
  -3   1   3    20341.99    21220.88    138.52 o 
  -2   1   3    19051.05    20075.14    158.31 o 
  -1   1   3     1689.97     1686.95     59.36 o 
   0   1   3    11541.35    12435.90    149.40 o 
   1   1   3    28983.27    31503.83     91.03 o 
   2   1   3     7385.84     7475.99     53.43 o 
   3   1   3     4544.76     4539.42     73.22 o 
   4   1   3     3740.24     3759.76     58.38 o 
   5   1   3    11715.69    11848.19    110.81 o 
   6   1   3     5412.12     5095.46    109.82 o 
   7   1   3    13036.52    12425.02    161.27 o 
   8   1   3        1.79       24.74     13.85 o 
   9   1   3      307.46      348.27     37.60 o 
  10   1   3       53.73      437.32    112.79 o 
 -10   2   3     1914.51     1715.64     86.08 o 
  -9   2   3      987.78     1180.37     71.24 o 
  -8   2   3       42.60       23.75     12.86 o 
  -7   2   3     4750.19     4753.13    152.37 o 
  -6   2   3    10317.92     9984.14    203.82 o 
  -5   2   3      491.05      561.99     42.54 o 
  -4   2   3    12140.83    12247.92    147.42 o 
  -3   2   3    17933.00    19044.18    208.77 o 
  -2   2   3     3615.87     3303.64    111.80 o 
  -1   2   3    45883.49    49047.07    408.63 o 
   0   2   3     6986.48     7280.08     57.39 o 
   1   2   3    22504.72    23760.70    120.71 o 
   2   2   3     1731.82     1938.26     34.63 o 
   3   2   3     7087.32     6821.00     75.20 o 
   4   2   3    30818.91    30265.09    163.25 o 
   5   2   3      912.38      883.54     34.63 o 
   6   2   3      245.25      231.52     19.79 o 
   7   2   3      282.07      271.10     23.75 o 
   8   2   3      732.09      722.27     48.48 o 
   9   2   3      731.42      714.35     63.32 o 
  10   2   3     1901.30     2656.57    130.60 o 
 -10   3   3      967.62      954.78     80.14 o 
  -9   3   3      326.29      409.62     43.53 o 
  -8   3   3     4794.64     4672.00    165.23 o 
  -7   3   3     3465.44     3542.09    135.55 o 
  -6   3   3      174.22      211.73     23.75 o 
  -5   3   3      313.87      400.71     31.66 o 
  -4   3   3     9881.69     9467.67    235.48 o 
  -3   3   3       46.66       39.58     13.85 o 
  -2   3   3     5021.90     5467.48    119.72 o 
  -1   3   3     9050.03    10004.92    131.59 o 
   0   3   3     1434.30     1262.49     27.70 o 
   1   3   3     2553.49     2578.40     46.50 o 
   2   3   3    23419.94    23509.39    124.67 o 
   3   3   3      719.58      699.51     24.74 o 
   4   3   3      311.53      367.07     16.82 o 
   5   3   3      741.93      803.40     33.64 o 
   6   3   3     6433.53     6535.06    109.82 o 
   7   3   3      362.10      470.96     34.63 o 
   8   3   3     1684.96     1608.78     73.22 o 
   9   3   3      226.82      419.51     42.54 o 
  10   3   3      554.11      525.38     60.35 o 
 -10   4   3      774.38      895.42     81.13 o 
  -9   4   3     1214.99     1407.93     97.95 o 
  -8   4   3     2452.90     2221.23     93.99 o 
  -7   4   3     2306.71     2391.41    115.76 o 
  -6   4   3     2981.80     2947.45     94.98 o 
  -5   4   3     1151.33     1141.78     56.40 o 
  -4   4   3      344.63      335.41     35.62 o 
  -3   4   3      735.18      748.98     71.24 o 
  -2   4   3    29587.09    30260.14    451.17 o 
  -1   4   3     8746.59     8706.81     97.95 o 
   0   4   3     1278.22     1430.69     23.75 o 
   1   4   3     2041.46     2190.56     47.49 o 
   2   4   3     2425.14     2350.84     52.44 o 
   3   4   3       27.65       19.79      4.95 o 
   4   4   3    18013.84    18110.17    135.55 o 
   5   4   3      460.84      441.28     23.75 o 
   6   4   3     2802.87     2823.78     90.04 o 
   7   4   3     1838.12     1660.23     90.04 o 
   8   4   3      256.89      328.48     43.53 o 
   9   4   3      190.82      285.94     45.51 o 
  10   4   3      558.80      521.42     60.35 o 
  -9   5   3     1683.85     1613.73    104.88 o 
  -8   5   3      392.25      448.20     55.41 o 
  -7   5   3      303.00      396.75     42.54 o 
  -6   5   3      126.03      122.69     18.80 o 
  -5   5   3     3519.32     3431.28    100.92 o 
  -4   5   3      726.59      785.59     46.50 o 
  -3   5   3    10765.59    10888.46    158.31 o 
  -2   5   3     1469.51     1583.06     47.49 o 
  -1   5   3     1388.02     1548.43     40.57 o 
   0   5   3     3661.33     3368.94     42.54 o 
   1   5   3     4898.47     4448.39     82.12 o 
   2   5   3    13018.68    13551.96    155.34 o 
   3   5   3       74.34       81.13      9.89 o 
   4   5   3      224.45      202.83     20.78 o 
   5   5   3      156.35      159.30     18.80 o 
   6   5   3     2645.73     2724.84     80.14 o 
   7   5   3     1219.53     1209.06     80.14 o 
   8   5   3     1114.47     1261.50     87.07 o 
   9   5   3      124.08      684.67    112.79 o 
  -9   6   3      214.53      288.91     49.47 o 
  -8   6   3      447.38     1123.97    170.18 o 
  -7   6   3     8557.79     8405.04    185.02 o 
  -6   6   3      553.00      581.77     47.49 o 
  -5   6   3       92.23       77.17     16.82 o 
  -4   6   3     1877.48     1875.92     76.18 o 
  -3   6   3      919.98     1032.94     43.53 o 
  -2   6   3      196.18      206.79     19.79 o 
  -1   6   3    17566.61    17532.36    207.78 o 
   0   6   3      785.50      987.43     41.56 o 
   1   6   3      145.72      137.53     13.85 o 
   2   6   3      233.65      223.61     17.81 o 
   3   6   3     8000.27     7749.06    108.84 o 
   4   6   3     1693.13     1700.80     54.42 o 
   5   6   3     1877.70     1881.86     67.28 o 
   6   6   3     2345.13     2577.41    100.92 o 
   7   6   3     1655.55     1818.54    145.44 o 
   8   6   3       60.51      310.67     75.20 o 
   9   6   3     3933.72     4036.80    238.45 o 
  -8   7   3      330.01      694.57     88.06 o 
  -7   7   3     1628.75     1596.91     85.09 o 
  -6   7   3        3.85       50.46     28.69 o 
  -5   7   3     3971.05     4039.76    125.66 o 
  -4   7   3     5806.99     5535.75    141.49 o 
  -3   7   3     9088.53     8818.62    171.17 o 
  -2   7   3     1398.02     1348.57     64.31 o 
  -1   7   3     3041.65     2956.36     92.02 o 
   0   7   3        1.26       18.80     12.86 o 
   1   7   3     7852.88     7669.91    155.34 o 
   2   7   3       51.62       58.38     13.85 o 
   3   7   3      381.84      366.08     31.66 o 
   4   7   3      242.96      228.55     23.75 o 
   5   7   3     4225.92     4179.27    104.88 o 
   6   7   3      791.91      962.70     61.34 o 
   7   7   3     5586.26     5773.21    259.23 o 
   8   7   3       22.65      197.88     62.33 o 
  -7   8   3      255.64      340.36     75.20 o 
  -6   8   3     3754.77     3910.15    135.55 o 
  -5   8   3      281.30      263.18     34.63 o 
  -4   8   3      131.93      163.25     26.71 o 
  -3   8   3       71.62       75.20     17.81 o 
  -2   8   3     4971.29     4763.02    114.77 o 
  -1   8   3     2634.44     2777.28     93.00 o 
   0   8   3     1431.49     1362.42     95.97 o 
   1   8   3      546.22      499.65     42.54 o 
   2   8   3       39.59       54.42     12.86 o 
   3   8   3     5262.90     5217.16    121.70 o 
   4   8   3     4131.34     4032.84    108.84 o 
   5   8   3     2600.53     2985.05    138.52 o 
   6   8   3      359.14      517.46     58.38 o 
   7   8   3       16.38       57.39     29.68 o 
  -6   9   3        7.03       31.66     15.83 o 
  -5   9   3       35.06       50.46     23.75 o 
  -4   9   3     5529.83     5314.12    135.55 o 
  -3   9   3       62.53      130.60     22.76 o 
  -2   9   3     1875.18     1778.96     75.20 o 
  -1   9   3      646.24      651.03     51.45 o 
   0   9   3     6348.04     5893.92    212.72 o 
   1   9   3        9.89       71.24     24.74 o 
   2   9   3     6066.32     5620.84    165.23 o 
   3   9   3        9.11       29.68     14.84 o 
   4   9   3        6.82        7.92      7.92 o 
   5   9   3        0.03       50.46     18.80 o 
   6   9   3     2899.80     2901.94    151.38 o 
  -4  10   3      823.66      796.48     64.31 o 
  -3  10   3      317.60      336.40     46.50 o 
  -2  10   3     2894.55     2877.21    159.30 o 
  -1  10   3     1857.35     2188.58    157.32 o 
   0  10   3     1288.58     1880.87    134.56 o 
   1  10   3       41.48      277.04     55.41 o 
   2  10   3        7.74       12.86     11.87 o 
   3  10   3     1701.01     1817.55     96.96 o 
   4  10   3     6279.69     6211.52    217.67 o 
   0  11   3       46.02      503.61     96.96 o 
 -10   0   4     7152.25     6923.90    225.59 o 
  -8   0   4     6654.46     6354.99    187.99 o 
  -6   0   4     8742.39     7899.45    177.10 o 
  -4   0   4    32424.85    31568.14    219.65 o 
  -2   0   4        4.32        4.95      1.98 o 
   2   0   4     7618.27     7981.58     95.97 o 
   4   0   4    25089.23    24358.30    238.45 o 
   6   0   4       82.52       67.28     14.84 o 
   8   0   4       35.51       47.49     13.85 o 
  10   0   4     4586.44     4538.43    238.45 o 
 -10   1   4      303.34      293.85     31.66 o 
  -9   1   4     1827.68     1868.01     90.04 o 
  -8   1   4     2698.36     2653.60     97.95 o 
  -7   1   4     3210.19     3070.14     97.95 o 
  -6   1   4    11549.07    10739.06    168.20 o 
  -5   1   4      220.68      229.54     19.79 o 
  -4   1   4     2974.86     2664.48     55.41 o 
  -3   1   4      338.60      445.23     20.78 o 
  -2   1   4    33632.87    35415.96    214.70 o 
  -1   1   4      770.20      825.17     26.71 o 
   0   1   4     3727.76     3891.35     44.52 o 
   1   1   4     4856.93     5236.95     36.61 o 
   2   1   4      469.08      580.78     14.84 o 
   3   1   4      206.09      269.12     14.84 o 
   4   1   4     2705.13     2784.20     45.51 o 
   5   1   4      107.11      114.77      9.89 o 
   6   1   4     4902.60     4754.12    105.87 o 
   7   1   4     1947.74     2021.37     67.28 o 
   8   1   4     1924.14     1768.08     75.20 o 
   9   1   4       55.07       43.53     11.87 o 
  10   1   4      366.93      351.24     47.49 o 
 -10   2   4      203.12      657.96    152.37 o 
  -9   2   4     5917.78     5663.39    190.96 o 
  -8   2   4      233.01      247.35     41.56 o 
  -7   2   4     5447.98     5107.34    158.31 o 
  -6   2   4     6106.17     5638.65    153.36 o 
  -5   2   4    28883.61    28043.86    241.42 o 
  -4   2   4     5700.05     5360.63    122.69 o 
  -3   2   4    14881.42    14458.26    185.02 o 
  -2   2   4      304.84      276.05     32.65 o 
  -1   2   4    41659.79    42479.36    390.82 o 
   0   2   4     4752.33     5082.60     48.48 o 
   1   2   4      285.96      320.57      9.89 o 
   2   2   4      662.18      780.64     22.76 o 
   3   2   4     5289.48     5138.01     57.39 o 
   4   2   4      751.28      728.21     20.78 o 
   5   2   4    10134.35     9903.01    102.90 o 
   6   2   4      284.46      282.97     24.74 o 
   7   2   4      206.76      203.82     19.79 o 
   8   2   4       77.47       61.34     20.78 o 
   9   2   4     4652.27     4568.11    131.59 o 
  10   2   4     1905.64     1967.94     92.02 o 
 -10   3   4        7.17       29.68      3.96 o 
  -9   3   4     1644.61     1617.69     83.11 o 
  -8   3   4        0.24       13.85     13.85 o 
  -7   3   4    23722.66    22788.11    344.31 o 
  -6   3   4      105.23      192.94     33.64 o 
  -5   3   4       33.87       38.59      9.89 o 
  -4   3   4     3270.26     3375.87    142.48 o 
  -3   3   4    13518.02    12833.65    196.89 o 
  -2   3   4     2972.64     3177.99    131.59 o 
  -1   3   4     5522.45     4756.10    155.34 o 
   0   3   4     3063.23     3136.43     45.51 o 
   1   3   4    25344.27    26042.28    147.42 o 
   2   3   4      324.81      288.91     13.85 o 
   3   3   4    12286.73    13228.42    110.81 o 
   4   3   4        1.71        2.97      1.98 o 
   5   3   4      513.17      454.14     24.74 o 
   6   3   4      473.45      428.41     29.68 o 
   7   3   4     9529.13     8979.89    159.30 o 
   8   3   4      304.54      312.65     35.62 o 
   9   3   4       11.65        7.92     14.84 o 
  10   3   4        0.12       49.47     24.74 o 
 -10   4   4      680.20      807.36     79.15 o 
  -9   4   4      916.43      972.59     80.14 o 
  -8   4   4     1591.87     1416.84     76.18 o 
  -7   4   4     9162.30     8910.63    223.61 o 
  -6   4   4     5084.04     4979.70    123.68 o 
  -5   4   4     4572.99     4209.94    108.84 o 
  -4   4   4      342.40      336.40     37.60 o 
  -3   4   4     1796.03     1684.97    111.80 o 
  -2   4   4     9290.03     9625.98    257.25 o 
  -1   4   4    21837.15    23008.75    227.56 o 
   0   4   4    13596.20    13681.57     91.03 o 
   1   4   4     1860.41     1961.01     45.51 o 
   2   4   4     2806.63     2857.42     58.38 o 
   3   4   4     4160.25     4018.00     62.33 o 
   4   4   4     2548.95     2563.56     51.45 o 
   5   4   4     3265.12     3218.55     64.31 o 
   6   4   4     3042.82     3247.25     95.97 o 
   7   4   4      293.72      397.74     46.50 o 
   8   4   4      367.55      441.28     51.45 o 
   9   4   4     2474.74     2661.51    129.61 o 
  10   4   4       55.68      299.79     72.23 o 
  -9   5   4      699.09      883.54     79.15 o 
  -8   5   4     2588.22     2540.81    103.89 o 
  -7   5   4     4652.79     4629.45    133.57 o 
  -6   5   4      813.85      792.52     44.52 o 
  -5   5   4       27.72       29.68      8.90 o 
  -4   5   4     5970.79     5840.49    165.23 o 
  -3   5   4       20.64       31.66     10.88 o 
  -2   5   4    23153.86    23764.66    183.04 o 
  -1   5   4     4376.94     4269.31     67.28 o 
   0   5   4        1.99       33.64      8.90 o 
   1   5   4      905.76      905.31     37.60 o 
   2   5   4    23505.32    23616.24    208.77 o 
   3   5   4       14.49       16.82      5.94 o 
   4   5   4     1446.99     1483.13     51.45 o 
   5   5   4     1331.25     1243.69     50.46 o 
   6   5   4      955.95     1129.91     60.35 o 
   7   5   4     3110.36     3712.27    202.83 o 
   8   5   4      380.97      432.37     51.45 o 
   9   5   4       88.61      195.90     64.31 o 
  -9   6   4      679.31      777.68     78.16 o 
  -8   6   4     1375.51     1397.05     94.98 o 
  -7   6   4       97.25      125.66     30.67 o 
  -6   6   4     8042.51     8040.94    150.39 o 
  -5   6   4      417.28      399.72     38.59 o 
  -4   6   4     8333.39     8560.38    159.30 o 
  -3   6   4     2792.37     2997.91     77.17 o 
  -2   6   4     1987.56     1945.18     72.23 o 
  -1   6   4      559.29      580.78     38.59 o 
   0   6   4     5077.71     4930.23     91.03 o 
   1   6   4     4906.93     5064.79     86.08 o 
   2   6   4     2727.97     2840.60     68.27 o 
   3   6   4       49.30       60.35     10.88 o 
   4   6   4    10941.91    11227.83    140.50 o 
   5   6   4        1.18       39.58     13.85 o 
   6   6   4      428.07      494.71     42.54 o 
   7   6   4      804.70      789.55     96.96 o 
   8   6   4      438.98      323.54     69.26 o 
   9   6   4      449.80     1498.96    162.26 o 
  -8   7   4     1589.49     1850.20    113.78 o 
  -7   7   4      629.16      803.40     79.15 o 
  -6   7   4     4625.49     4868.89    141.49 o 
  -5   7   4      816.81      809.34     57.39 o 
  -4   7   4      794.65      932.02     61.34 o 
  -3   7   4     5656.21     5437.80    134.56 o 
  -2   7   4     2998.97     2889.08     94.98 o 
  -1   7   4     2428.46     2576.43     87.07 o 
   0   7   4      916.98      968.63     53.43 o 
   1   7   4     6861.69     6533.08    170.18 o 
   2   7   4     1564.77     1579.10     62.33 o 
   3   7   4      338.16      359.16     29.68 o 
   4   7   4        6.21       -1.98      8.90 o 
   5   7   4     2238.39     2384.48     82.12 o 
   6   7   4     1149.98     1250.62     70.25 o 
   7   7   4     2071.97     2938.55    190.96 o 
   8   7   4     2315.50     2641.73    188.98 o 
  -7   8   4      319.60      311.66     45.51 o 
  -6   8   4     1504.64     1516.77     85.09 o 
  -5   8   4      686.02      802.41     57.39 o 
  -4   8   4     2435.60     2391.41     85.09 o 
  -3   8   4     1688.15     1871.97     87.07 o 
  -2   8   4     2219.48     2203.42     93.00 o 
  -1   8   4    13057.64    12816.83    206.79 o 
   0   8   4        5.64       44.52     15.83 o 
   1   8   4     2550.06     2537.84     96.96 o 
   2   8   4       21.01       45.51      9.89 o 
   3   8   4       74.10      132.58     22.76 o 
   4   8   4     2368.65     2502.22     87.07 o 
   5   8   4     3002.08     3292.76    146.43 o 
   6   8   4      931.38     1250.62    119.72 o 
   7   8   4      233.10      209.76     48.48 o 
  -6   9   4       13.86       79.15     28.69 o 
  -5   9   4      484.02      460.08     49.47 o 
  -4   9   4     2480.81     2251.90     89.05 o 
  -3   9   4     1188.71     1286.23     65.30 o 
  -2   9   4      741.58      707.43     47.49 o 
  -1   9   4     1111.62     1187.29     68.27 o 
   0   9   4      310.82      838.03    122.69 o 
   1   9   4     4619.58     4662.10    140.50 o 
   2   9   4     2467.39     2381.51    101.91 o 
   3   9   4     3563.76     3528.24    106.86 o 
   4   9   4      219.27      173.15     27.70 o 
   5   9   4        2.69       17.81     16.82 o 
   6   9   4      258.22      487.78    104.88 o 
  -4  10   4       19.59      296.82     65.30 o 
  -3  10   4     1210.24     1163.55     80.14 o 
  -2  10   4        2.58      219.65     39.58 o 
  -1  10   4     4533.45     5095.46    214.70 o 
   0  10   4     2827.33     3285.83    174.14 o 
   1  10   4     1851.22     1974.86    130.60 o 
   2  10   4        6.15       73.22     24.74 o 
   3  10   4      157.59      280.99     40.57 o 
   4  10   4     1155.59     1425.74    104.88 o 
  -9   0   5    13546.08    13345.17    292.87 o 
  -7   0   5      629.16      567.92     52.44 o 
  -5   0   5     5911.60     5848.41    103.89 o 
  -3   0   5    12148.60    11270.38    127.63 o 
  -1   0   5     9548.28    10061.32     91.03 o 
   1   0   5     9272.88     9951.49     84.10 o 
   3   0   5     2399.38     1837.34     56.40 o 
   5   0   5     3582.84     3557.92    101.91 o 
   7   0   5      913.65      830.12     57.39 o 
   9   0   5      486.93      329.47     58.38 o 
 -10   1   5      118.60      111.80     22.76 o 
  -9   1   5      786.93      705.45     55.41 o 
  -8   1   5       49.57       62.33     17.81 o 
  -7   1   5     1038.19      993.37     56.40 o 
  -6   1   5     5184.91     4917.37    114.77 o 
  -5   1   5      642.63      573.86     30.67 o 
  -4   1   5        0.10       14.84      3.96 o 
  -3   1   5     4326.70     3929.94     70.25 o 
  -2   1   5     6499.73     7035.70     98.94 o 
  -1   1   5    59863.42    62658.39    242.41 o 
   0   1   5      740.77      772.73     20.78 o 
   1   1   5      956.16     1000.29     15.83 o 
   2   1   5     4155.80     4303.94     41.56 o 
   3   1   5     8840.10     8907.66     86.08 o 
   4   1   5     1462.39     1317.90     31.66 o 
   5   1   5     3241.57     2772.33     48.48 o 
   6   1   5       80.87      113.78     17.81 o 
   7   1   5      920.36      829.13     42.54 o 
   8   1   5        4.45       18.80      2.97 o 
   9   1   5      680.49      619.37     47.49 o 
  10   1   5      316.43      648.06     99.93 o 
 -10   2   5      258.39      230.53     30.67 o 
  -9   2   5      636.34      743.05     73.22 o 
  -8   2   5     6331.46     6104.66    187.00 o 
  -7   2   5      472.48      426.44     47.49 o 
  -6   2   5      500.60      478.87     35.62 o 
  -5   2   5    16613.68    17053.48    190.96 o 
  -4   2   5    16297.55    15972.06    205.80 o 
  -3   2   5    14529.00    14413.73    189.97 o 
  -2   2   5      127.72      124.67     21.77 o 
  -1   2   5     2811.13     2827.74    102.90 o 
   0   2   5      777.06      837.04     19.79 o 
   1   2   5     4954.62     4902.53     43.53 o 
   2   2   5    12796.69    11911.52     81.13 o 
   3   2   5      259.85      197.88     10.88 o 
   4   2   5      268.58      269.12     13.85 o 
   5   2   5       70.43      104.88     10.88 o 
   6   2   5     1997.67     1752.25     64.31 o 
   7   2   5       53.85       66.29     12.86 o 
   8   2   5     1284.75     1229.84     63.32 o 
   9   2   5        4.14      120.71     30.67 o 
  10   2   5      950.26     1072.52     69.26 o 
 -10   3   5      168.49       96.96     28.69 o 
  -9   3   5      512.64      450.18     55.41 o 
  -8   3   5      245.96      217.67     36.61 o 
  -7   3   5      164.68      306.72     44.52 o 
  -6   3   5    18287.85    17764.87    221.63 o 
  -5   3   5       99.39      128.62     19.79 o 
  -4   3   5      475.25      498.66     56.40 o 
  -3   3   5     1701.56     1650.34     72.23 o 
  -2   3   5    19313.83    19244.04    327.49 o 
  -1   3   5    32278.78    33896.22    420.50 o 
   0   3   5    11269.82    10796.45     85.09 o 
   1   3   5      374.07      422.48     18.80 o 
   2   3   5       74.52       35.62      4.95 o 
   3   3   5     1409.60     1612.74     34.63 o 
   4   3   5     9910.39     9719.97     93.00 o 
   5   3   5      988.03     1121.00     40.57 o 
   6   3   5      649.49      610.47     33.64 o 
   7   3   5       89.87      129.61     23.75 o 
   8   3   5     3078.21     2914.80     97.95 o 
   9   3   5       19.92       29.68     14.84 o 
  10   3   5      790.50      829.13     74.21 o 
 -10   4   5      920.52      756.90     75.20 o 
  -9   4   5      363.69      437.32     59.36 o 
  -8   4   5     4226.35     4285.14    165.23 o 
  -7   4   5     1857.96     1736.42     99.93 o 
  -6   4   5     1310.87     1311.96     64.31 o 
  -5   4   5      378.45      371.03     34.63 o 
  -4   4   5    12825.25    12440.85    224.60 o 
  -3   4   5     6831.32     6851.67    160.28 o 
  -2   4   5     1398.36     1461.36    101.91 o 
  -1   4   5     1115.99     1196.20     51.45 o 
   0   4   5     6452.94     6455.90     60.35 o 
   1   4   5      900.98      860.79     30.67 o 
   2   4   5    36911.07    35618.79    486.79 o 
   3   4   5       16.41       27.70      3.96 o 
   4   4   5      100.12       91.03     11.87 o 
   5   4   5     3453.00     3554.95     74.21 o 
   6   4   5       38.36       37.60     11.87 o 
   7   4   5     1715.23     1770.06     93.00 o 
   8   4   5     1059.67     1086.37     77.17 o 
   9   4   5      433.41      526.37     59.36 o 
  10   4   5     1091.08     1113.09    129.61 o 
  -9   5   5      251.92      449.19     61.34 o 
  -8   5   5        3.36       14.84      9.89 o 
  -7   5   5     4490.50     4437.51    130.60 o 
  -6   5   5     2310.66     2500.24     95.97 o 
  -5   5   5      596.92      520.43     50.46 o 
  -4   5   5      837.02      768.77     61.34 o 
  -3   5   5     7343.83     7277.12    181.06 o 
  -2   5   5    15446.13    16023.51    189.97 o 
  -1   5   5     8968.01     8789.92    104.88 o 
   0   5   5    14409.41    14839.18    123.68 o 
   1   5   5        6.41        3.96      0.99 o 
   2   5   5       43.82       87.07     13.85 o 
   3   5   5     6307.07     6256.04    114.77 o 
   4   5   5     3210.99     3128.52     75.20 o 
   5   5   5     2029.60     2148.01     66.29 o 
   6   5   5       47.73       63.32     22.76 o 
   7   5   5     4176.71     4223.79    148.41 o 
   8   5   5      134.08      181.06     57.39 o 
   9   5   5     1270.46     1039.87    123.68 o 
  -9   6   5     2248.66     2120.31    124.67 o 
  -8   6   5      115.64      173.15     41.56 o 
  -7   6   5        7.36       -4.95      4.95 o 
  -6   6   5       41.08      116.75     23.75 o 
  -5   6   5     3928.19     3936.87    115.76 o 
  -4   6   5      667.50      738.10     47.49 o 
  -3   6   5    26595.85    26811.05    229.54 o 
  -2   6   5       27.20       55.41     17.81 o 
  -1   6   5     4030.96     3994.25     98.94 o 
   0   6   5       57.07       48.48     10.88 o 
   1   6   5     9249.10     9068.94    143.46 o 
   2   6   5     1222.25     1369.34     48.48 o 
   3   6   5     2363.84     2350.84     65.30 o 
   4   6   5     7074.45     7062.41    108.84 o 
   5   6   5     1151.88     1212.03     47.49 o 
   6   6   5       97.26       71.24     19.79 o 
   7   6   5     2628.76     2853.46    178.09 o 
   8   6   5      102.59      926.09    119.72 o 
   9   6   5      899.92      805.38    110.81 o 
  -8   7   5      827.50      957.75     84.10 o 
  -7   7   5     4619.62     4706.63    144.45 o 
  -6   7   5     2758.82     3536.15    241.42 o 
  -5   7   5       49.19      157.32     40.57 o 
  -4   7   5      542.43      542.20     44.52 o 
  -3   7   5     3775.91     3794.39    112.79 o 
  -2   7   5     3254.03     3169.08     98.94 o 
  -1   7   5     8209.17     8345.68    154.35 o 
   0   7   5      642.84      711.39     62.33 o 
   1   7   5      855.25      925.10     65.30 o 
   2   7   5     4867.64     4770.94    120.71 o 
   3   7   5     1278.89     1254.57     55.41 o 
   4   7   5        8.54        2.97      6.93 o 
   5   7   5     1854.47     1940.23     82.12 o 
   6   7   5      277.78      363.11     39.58 o 
   7   7   5     1212.10     1163.55     86.08 o 
   8   7   5     1932.77     2362.71    178.09 o 
  -7   8   5        9.80       49.47     16.82 o 
  -6   8   5      204.33      238.45     35.62 o 
  -5   8   5      296.65      351.24     39.58 o 
  -4   8   5     5426.17     5174.62    145.44 o 
  -3   8   5     5998.33     5748.48    148.41 o 
  -2   8   5      326.80      334.42     35.62 o 
  -1   8   5       47.91       70.25     23.75 o 
   0   8   5     1018.65      963.69    113.78 o 
   1   8   5     1559.33     1440.58     73.22 o 
   2   8   5     4224.71     3977.43    121.70 o 
   3   8   5      269.12      319.58     35.62 o 
   4   8   5     3674.03     3641.03    119.72 o 
   5   8   5     2028.10     1892.74    111.80 o 
   6   8   5     1608.93     1715.64    108.84 o 
   7   8   5      202.02      255.27     61.34 o 
  -6   9   5     3193.97     3273.96    129.61 o 
  -5   9   5     1013.42     1050.75     72.23 o 
  -4   9   5      517.47      562.97     49.47 o 
  -3   9   5      207.38      179.08     24.74 o 
  -2   9   5     1164.84     1104.18     59.36 o 
  -1   9   5       50.10       55.41     20.78 o 
   0   9   5     2328.49     2409.22    137.53 o 
   1   9   5      453.26      478.87     55.41 o 
   2   9   5     2002.54     1880.87     91.03 o 
   3   9   5       51.92      102.90     23.75 o 
   4   9   5      166.22      219.65     40.57 o 
   5   9   5       13.35       85.09     30.67 o 
   6   9   5      310.36      350.25     53.43 o 
  -4  10   5     1049.88     1165.53    101.91 o 
  -3  10   5      701.67      842.98     70.25 o 
  -2  10   5      532.44      654.00     63.32 o 
  -1  10   5       71.86      568.91    154.35 o 
   0  10   5     1912.81     1983.77    134.56 o 
   1  10   5      188.40      189.97     44.52 o 
   2  10   5     3563.82     3302.65    128.62 o 
   3  10   5      131.69      200.85     34.63 o 
   4  10   5      365.07      387.85     57.39 o 
 -10   0   6      577.80      598.59     68.27 o 
  -8   0   6    20210.90    19817.90    335.41 o 
  -6   0   6     4183.67     4402.88    134.56 o 
  -4   0   6     5505.61     5615.90    100.92 o 
  -2   0   6    14168.45    14525.54    136.54 o 
   0   0   6     1674.16     1624.61     35.62 o 
   2   0   6    46477.95    47782.60    366.08 o 
   4   0   6     4425.54     4883.73    105.87 o 
   6   0   6     3743.18     3411.49    158.31 o 
   8   0   6     2302.22     2120.31    144.45 o 
  10   0   6      242.72      183.04     56.40 o 
 -10   1   6     2869.48     2922.72    122.69 o 
  -9   1   6      623.89      592.66     44.52 o 
  -8   1   6     2320.84     2250.91     92.02 o 
  -7   1   6      392.67      405.66     36.61 o 
  -6   1   6     6975.25     6583.54    133.57 o 
  -5   1   6      466.52      393.79     24.74 o 
  -4   1   6      757.50      755.91     30.67 o 
  -3   1   6    11234.28    11788.83    135.55 o 
  -2   1   6     6081.28     6096.75     93.99 o 
  -1   1   6     5999.14     6457.88     79.15 o 
   0   1   6     5171.32     5424.94     58.38 o 
   1   1   6      101.32      108.84      4.95 o 
   2   1   6     1058.38      879.59     18.80 o 
   3   1   6     1220.06     1121.99     22.76 o 
   4   1   6    23503.68    23497.51    162.26 o 
   5   1   6     8253.51     7944.97     89.05 o 
   6   1   6     6855.44     6505.38    124.67 o 
   7   1   6       31.01       35.62      8.90 o 
   8   1   6      151.98      174.14     23.75 o 
   9   1   6      330.77      480.85     56.40 o 
  10   1   6     4493.09     4447.40    169.19 o 
 -10   2   6      214.04      256.26     35.62 o 
  -9   2   6     4002.01     3970.51    162.26 o 
  -8   2   6     3905.79     3979.41    152.37 o 
  -7   2   6     5090.61     4776.87    156.33 o 
  -6   2   6     1945.68     1947.16     69.26 o 
  -5   2   6    10112.70    10423.44    152.37 o 
  -4   2   6     8516.66     9038.27    157.32 o 
  -3   2   6    12115.16    11656.25    233.50 o 
  -2   2   6      451.80      493.72     46.50 o 
  -1   2   6    34834.76    35569.31    379.93 o 
   0   2   6     1319.64     1365.39     25.72 o 
   1   2   6     1438.46     1550.41     23.75 o 
   2   2   6     7129.26     7138.60     60.35 o 
   3   2   6     5388.66     5041.05     57.39 o 
   4   2   6     2780.45     2959.33     46.50 o 
   5   2   6     3667.77     3653.89     62.33 o 
   6   2   6      375.75      346.29     29.68 o 
   7   2   6     2938.24     2858.41     89.05 o 
   8   2   6     4608.89     4840.20    132.58 o 
   9   2   6      706.64      593.65     48.48 o 
  10   2   6        0.69       57.39     23.75 o 
 -10   3   6       12.89      124.67     33.64 o 
  -9   3   6     3448.31     3477.78    154.35 o 
  -8   3   6     1139.05     1019.09     81.13 o 
  -7   3   6      303.76      308.70     40.57 o 
  -6   3   6      548.91      635.20     42.54 o 
  -5   3   6    11786.41    11217.94    169.19 o 
  -4   3   6      261.06      268.13     29.68 o 
  -3   3   6      401.83      187.99     66.29 o 
  -2   3   6       54.40       36.61     16.82 o 
  -1   3   6    41875.33    44104.96    490.75 o 
   0   3   6       93.26      298.80     16.82 o 
   1   3   6      783.11      944.89     28.69 o 
   2   3   6      133.18      188.98     10.88 o 
   3   3   6     5827.04     5887.98     66.29 o 
   4   3   6     7938.04     8369.42     87.07 o 
   5   3   6    18239.11    17909.32    146.43 o 
   6   3   6       96.78      268.13     25.72 o 
   7   3   6       21.93       14.84      3.96 o 
   8   3   6      121.85      102.90     21.77 o 
   9   3   6     1641.93     1637.47     99.93 o 
  10   3   6       13.18     1785.89    426.44 o 
 -10   4   6      110.27      845.95    234.49 o 
  -9   4   6     6507.75     6289.68    169.19 o 
  -8   4   6      132.86      224.60     42.54 o 
  -7   4   6     4424.18     4455.32    161.27 o 
  -6   4   6      895.64      848.91     52.44 o 
  -5   4   6     3960.46     3787.46    105.87 o 
  -4   4   6       87.03       78.16     20.78 o 
  -3   4   6     7194.88     6861.56    162.26 o 
  -2   4   6     3977.56     3905.20    170.18 o 
  -1   4   6      199.58      254.28     23.75 o 
   0   4   6      624.61      663.89     24.74 o 
   1   4   6     9410.08     9389.51    101.91 o 
   2   4   6     1704.04     1418.81     26.71 o 
   3   4   6     8787.21     9153.04     93.99 o 
   4   4   6       79.04       55.41      4.95 o 
   5   4   6       60.02       71.24     12.86 o 
   6   4   6        9.82        0.99      7.92 o 
   7   4   6     7108.14     7085.17    185.02 o 
   8   4   6      965.27     1260.51     87.07 o 
   9   4   6      302.73      298.80     70.25 o 
  10   4   6       50.28      332.44     92.02 o 
  -9   5   6      414.10     1002.27    100.92 o 
  -8   5   6       21.60       -7.92     14.84 o 
  -7   5   6       83.38      151.38     33.64 o 
  -6   5   6    10666.40    10328.46    193.92 o 
  -5   5   6      392.45      406.65     45.51 o 
  -4   5   6     2659.72     2645.68    112.79 o 
  -3   5   6     1074.08     1045.81     69.26 o 
  -2   5   6     9688.45    10152.34    151.38 o 
  -1   5   6     4578.98     4868.89    115.76 o 
   0   5   6     8940.43     8844.34     96.96 o 
   1   5   6       32.22       27.70      5.94 o 
   2   5   6      107.11      114.77     13.85 o 
   3   5   6      504.94      447.21     30.67 o 
   4   5   6     4164.55     4231.71     98.94 o 
   5   5   6     3789.60     3965.56     90.04 o 
   6   5   6      307.75      351.24     39.58 o 
   7   5   6      246.40      893.44    115.76 o 
   8   5   6      347.87      300.78     66.29 o 
   9   5   6      361.97      791.53    109.82 o 
  -9   6   6      126.15      774.71    154.35 o 
  -8   6   6     5031.26     5022.25    152.37 o 
  -7   6   6      586.51      674.78     69.26 o 
  -6   6   6     1009.38     1072.52     54.42 o 
  -5   6   6     4027.22     4188.18    119.72 o 
  -4   6   6       78.84      107.85     19.79 o 
  -3   6   6      212.42      340.36     27.70 o 
  -2   6   6    10254.89    10405.63    167.21 o 
  -1   6   6     2374.97     2507.17     78.16 o 
   0   6   6        5.30       29.68      7.92 o 
   1   6   6      238.02      217.67     22.76 o 
   2   6   6    18172.00    18206.15    178.09 o 
   3   6   6     1618.16     1620.65     55.41 o 
   4   6   6      664.75      736.12     36.61 o 
   5   6   6       22.51       55.41     14.84 o 
   6   6   6        5.54       47.49     10.88 o 
   7   6   6       15.12      204.81     74.21 o 
   8   6   6     4138.49     4324.71    237.46 o 
  -8   7   6     1321.41     1461.36     87.07 o 
  -7   7   6      957.49     1026.02     72.23 o 
  -6   7   6     5241.62     5084.58    192.94 o 
  -5   7   6     3411.19     3299.68    150.39 o 
  -4   7   6     3772.52     3650.93    115.76 o 
  -3   7   6     1901.36     1962.99     82.12 o 
  -2   7   6      491.18      451.17     37.60 o 
  -1   7   6     4352.27     4406.84    111.80 o 
   0   7   6      583.47      628.28     60.35 o 
   1   7   6      629.57      593.65     53.43 o 
   2   7   6      763.74      804.39     50.46 o 
   3   7   6       96.42      149.40     22.76 o 
   4   7   6      874.34      941.92     41.56 o 
   5   7   6      790.64      709.41     49.47 o 
   6   7   6     5710.38     6241.20    174.14 o 
   7   7   6       10.46       47.49     24.74 o 
   8   7   6      211.27      288.91     72.23 o 
  -7   8   6     1638.06     1654.29    117.74 o 
  -6   8   6      695.91      697.53     57.39 o 
  -5   8   6      154.33      121.70     23.75 o 
  -4   8   6     1045.87     1028.99     66.29 o 
  -3   8   6    14757.50    14176.28    232.51 o 
  -2   8   6        7.07       79.15     22.76 o 
  -1   8   6      464.79      489.76     40.57 o 
   0   8   6     1050.66     1085.38    126.64 o 
   1   8   6      286.37      243.40     36.61 o 
   2   8   6      456.11      653.01     54.42 o 
   3   8   6     4770.51     4588.89    114.77 o 
   4   8   6       98.31      160.28     36.61 o 
   5   8   6      325.33      363.11     51.45 o 
   6   8   6      405.64      467.99     61.34 o 
   7   8   6     1440.86     1740.37    159.30 o 
  -6   9   6      198.24      271.10     46.50 o 
  -5   9   6     2639.04     2820.81    116.75 o 
  -4   9   6      156.03      186.01     31.66 o 
  -3   9   6      792.60      841.99     54.42 o 
  -2   9   6      388.42      351.24     44.52 o 
  -1   9   6     1519.51     1650.34     90.04 o 
   0   9   6      360.45      516.47     86.08 o 
   1   9   6     4419.05     3960.61    130.60 o 
   2   9   6      606.61      624.32     55.41 o 
   3   9   6      146.44      116.75     20.78 o 
   4   9   6     1677.45     1431.68     98.94 o 
   5   9   6     2978.33     2958.34    148.41 o 
   6   9   6      406.44     1756.20    354.21 o 
  -4  10   6      679.31      564.95     57.39 o 
  -3  10   6      813.34      902.34     73.22 o 
  -2  10   6     1653.33     1657.26    120.71 o 
  -1  10   6      118.12      226.58     51.45 o 
   0  10   6       11.31      595.63     99.93 o 
   1  10   6       32.89       46.50     22.76 o 
   2  10   6       57.79      848.91    111.80 o 
   3  10   6     2929.38     3076.08    124.67 o 
   4  10   6        3.03      152.37     36.61 o 
  -9   0   7       40.73       39.58     15.83 o 
  -7   0   7     1814.42     2016.42     98.94 o 
  -5   0   7    19716.42    19387.50    183.04 o 
  -3   0   7     3274.02     2662.50     66.29 o 
  -1   0   7     1987.78     2022.36     68.27 o 
   1   0   7    70790.06    73268.84    267.14 o 
   3   0   7     1413.67     1226.87     69.26 o 
   5   0   7      321.63      277.04     41.56 o 
   7   0   7     3304.25     3289.79    115.76 o 
   9   0   7     3176.77     2758.48    178.09 o 
 -10   1   7      520.33      507.57     49.47 o 
  -9   1   7     3659.91     3412.48    106.86 o 
  -8   1   7     4378.14     4201.04    126.64 o 
  -7   1   7     1706.00     1743.34     75.20 o 
  -6   1   7     2947.90     2803.00     88.06 o 
  -5   1   7     6165.93     5605.01     92.02 o 
  -4   1   7     2950.75     2921.73     69.26 o 
  -3   1   7    44622.92    45056.78    201.84 o 
  -2   1   7    20911.70    21459.33    164.24 o 
  -1   1   7       13.20       21.77      3.96 o 
   0   1   7     4366.73     4280.19     45.51 o 
   1   1   7       38.27       19.79      2.97 o 
   2   1   7      566.68      592.66     15.83 o 
   3   1   7    12776.09    12539.79     81.13 o 
   4   1   7     1737.57     1927.37     46.50 o 
   5   1   7     1982.10     1733.45     39.58 o 
   6   1   7     2248.92     2092.60     70.25 o 
   7   1   7      144.94       89.05     14.84 o 
   8   1   7       61.18       57.39     13.85 o 
   9   1   7      656.92      733.15     65.30 o 
  10   1   7      357.33      747.99     88.06 o 
 -10   2   7     1684.33     1598.89     93.00 o 
  -9   2   7      424.72      433.36     55.41 o 
  -8   2   7     3731.35     3571.77    145.44 o 
  -7   2   7      155.24      173.15     30.67 o 
  -6   2   7     4768.52     4636.38     93.99 o 
  -5   2   7    16010.26    16694.33    168.20 o 
  -4   2   7     2491.75     2554.66     68.27 o 
  -3   2   7     5135.89     5124.16    159.30 o 
  -2   2   7      773.89      566.93     51.45 o 
  -1   2   7     8150.59     8192.32    187.00 o 
   0   2   7    18998.72    18941.28    124.67 o 
   1   2   7      940.46      790.54     17.81 o 
   2   2   7     4175.81     4033.83     45.51 o 
   3   2   7        8.84       10.88      1.98 o 
   4   2   7     1132.11     1490.05     32.65 o 
   5   2   7      838.06      887.50     30.67 o 
   6   2   7      184.58      196.89     22.76 o 
   7   2   7     2795.86     2652.61     87.07 o 
   8   2   7     6919.47     6924.89    151.38 o 
   9   2   7     1052.32     1096.27     65.30 o 
  10   2   7      612.92      860.79     77.17 o 
 -10   3   7     1763.58     1661.22    113.78 o 
  -9   3   7      955.36      962.70     83.11 o 
  -8   3   7     8505.84     7988.50    221.63 o 
  -7   3   7      706.08      790.54     70.25 o 
  -6   3   7      726.23      710.40     45.51 o 
  -5   3   7      113.25      115.76     16.82 o 
  -4   3   7     3219.39     2937.56    102.90 o 
  -3   3   7      247.71      362.12     48.48 o 
  -2   3   7     2019.99     1584.05     96.96 o 
  -1   3   7     2138.83     2153.95    109.82 o 
   0   3   7     3750.04     3387.74     48.48 o 
   1   3   7      599.97      633.22     17.81 o 
   2   3   7     2885.51     2833.67     42.54 o 
   3   3   7     1138.79     1354.50     31.66 o 
   4   3   7       64.05      114.77      9.89 o 
   5   3   7     1609.48     1685.96     45.51 o 
   6   3   7     1848.38     1717.62     64.31 o 
   7   3   7      314.32      265.16     27.70 o 
   8   3   7        5.65       11.87      3.96 o 
   9   3   7      324.65      631.24     87.07 o 
  10   3   7     5071.51     4916.38    268.13 o 
 -10   4   7     4579.53     4282.17    178.09 o 
  -9   4   7     2042.07     1963.98    122.69 o 
  -8   4   7     5677.71     5420.98    187.99 o 
  -7   4   7     2220.29     2164.83    112.79 o 
  -6   4   7      184.55      224.60     29.68 o 
  -5   4   7       86.87      128.62     32.65 o 
  -4   4   7       11.84        9.89      4.95 o 
  -3   4   7      483.82      450.18     42.54 o 
  -2   4   7    23328.65    23228.39    416.54 o 
  -1   4   7     1738.47     1953.10     65.30 o 
   0   4   7    12929.78    13115.63    108.84 o 
   1   4   7        2.38       16.82      9.89 o 
   2   4   7     1118.25      978.53     23.75 o 
   3   4   7     2750.96     2674.38     47.49 o 
   4   4   7      102.51       96.96      9.89 o 
   5   4   7       77.64       83.11     14.84 o 
   6   4   7      450.64      402.69     40.57 o 
   7   4   7      879.35     1203.12     93.99 o 
   8   4   7     5403.27     5389.32    172.16 o 
   9   4   7      328.96     1345.60    136.54 o 
  -9   5   7     1171.37     1120.01     73.22 o 
  -8   5   7     1094.40     1335.70     78.16 o 
  -7   5   7     1164.93     1156.62     86.08 o 
  -6   5   7     1687.28     1693.87     79.15 o 
  -5   5   7     3199.25     2960.32    124.67 o 
  -4   5   7     1426.42     1363.41     81.13 o 
  -3   5   7     3280.06     3204.70    121.70 o 
  -2   5   7     4430.44     4317.79     99.93 o 
  -1   5   7      586.80      735.13     44.52 o 
   0   5   7     3471.09     3599.48     43.53 o 
   1   5   7    10798.01    10771.71    138.52 o 
   2   5   7     2259.51     2329.07     67.28 o 
   3   5   7     2212.03     2149.00     68.27 o 
   4   5   7      250.03      242.41     18.80 o 
   5   5   7     3035.02     3171.06     92.02 o 
   6   5   7       11.18        0.99      8.90 o 
   7   5   7      867.30      808.35     97.95 o 
   8   5   7      425.32      405.66     75.20 o 
   9   5   7       21.73      243.40     66.29 o 
  -9   6   7        9.28      207.78     48.48 o 
  -8   6   7       60.28       66.29     23.75 o 
  -7   6   7     4374.57     4372.21    135.55 o 
  -6   6   7       37.63      104.88     30.67 o 
  -5   6   7     6910.36     6987.22    206.79 o 
  -4   6   7     1262.79     1341.64     89.05 o 
  -3   6   7    12074.27    11872.93    186.01 o 
  -2   6   7      231.62      242.41     27.70 o 
  -1   6   7     1455.84     1311.96     56.40 o 
   0   6   7     3005.47     3024.63     71.24 o 
   1   6   7     1952.24     1872.95     61.34 o 
   2   6   7      820.68      836.05     37.60 o 
   3   6   7    10383.89    10353.19    138.52 o 
   4   6   7     2288.66     2382.50     63.32 o 
   5   6   7      342.24      350.25     32.65 o 
   6   6   7        8.13       80.14     37.60 o 
   7   6   7     2123.31     2132.18    156.33 o 
   8   6   7      254.11      677.75    102.90 o 
  -8   7   7     1502.62     1575.14    113.78 o 
  -7   7   7      793.31      812.31     79.15 o 
  -6   7   7      163.15      503.61     91.03 o 
  -5   7   7     5116.18     5187.48    188.98 o 
  -4   7   7      467.97      503.61     44.52 o 
  -3   7   7    19127.57    18581.13    249.33 o 
  -2   7   7     1457.79     1343.62     64.31 o 
  -1   7   7      395.15      452.16     36.61 o 
   0   7   7     2490.62     2495.29    117.74 o 
   1   7   7     5181.02     4902.53    151.38 o 
   2   7   7      254.12      240.43     35.62 o 
   3   7   7     4838.02     4616.59    120.71 o 
   4   7   7        0.71       33.64     10.88 o 
   5   7   7     1982.97     2081.72     85.09 o 
   6   7   7     5360.08     5146.92    141.49 o 
   7   7   7      765.02      824.18     72.23 o 
   8   7   7      827.54      888.49     80.14 o 
  -7   8   7      920.42      957.75     89.05 o 
  -6   8   7     1481.16     1542.49     86.08 o 
  -5   8   7      854.24      967.64     78.16 o 
  -4   8   7       78.68      185.02     30.67 o 
  -3   8   7     1155.12     1371.32     73.22 o 
  -2   8   7     8650.99     8591.05    174.14 o 
  -1   8   7      626.86      604.53     44.52 o 
   0   8   7     1161.42     1108.14    124.67 o 
   1   8   7     3247.18     3068.16    128.62 o 
   2   8   7     1284.84     1264.47     84.10 o 
   3   8   7     2559.84     2556.64     87.07 o 
   4   8   7     1715.72     1650.34    100.92 o 
   5   8   7        3.23       10.88     15.83 o 
   6   8   7      482.00      654.00     71.24 o 
   7   8   7      624.59      797.47    105.87 o 
  -6   9   7      393.62      377.95     45.51 o 
  -5   9   7       94.61      193.92     33.64 o 
  -4   9   7     3439.51     3087.95    119.72 o 
  -3   9   7     1092.49     1095.28     94.98 o 
  -2   9   7     1023.25      874.64     82.12 o 
  -1   9   7      816.53      675.77     72.23 o 
   0   9   7     7028.78     6793.29    334.42 o 
   1   9   7        6.15        9.89      9.89 o 
   2   9   7     3083.00     2880.17    111.80 o 
   3   9   7      183.83      241.42     39.58 o 
   4   9   7      200.88      170.18     35.62 o 
   5   9   7       14.67      267.14     78.16 o 
   6   9   7     5510.01     5245.86    199.86 o 
  -4  10   7      480.00      417.53     49.47 o 
  -3  10   7      123.68      113.78     26.71 o 
  -2  10   7     4270.68     4331.64    158.31 o 
  -1  10   7     1365.04     1649.35    125.66 o 
   0  10   7     1535.95     1440.58    115.76 o 
   1  10   7      203.01      460.08     77.17 o 
   2  10   7     1382.61     1419.80     86.08 o 
   3  10   7     1867.70     1815.57    115.76 o 
   4  10   7     1263.09     1153.65     94.98 o 
 -10   0   8    10503.69    10233.47    281.98 o 
  -8   0   8     1839.70     1866.03    104.88 o 
  -6   0   8      386.05      352.23     37.60 o 
  -4   0   8     1721.13     1808.64     62.33 o 
  -2   0   8    12488.01    12147.00    134.56 o 
   0   0   8    46816.91    47725.21    292.87 o 
   2   0   8     2500.55     2620.95     55.41 o 
   4   0   8     6594.49     6274.84    181.06 o 
   6   0   8     9991.18     9551.77    269.12 o 
   8   0   8     1425.53     1294.15    112.79 o 
  10   0   8      743.82      605.52     93.00 o 
 -10   1   8      133.21      175.13     30.67 o 
  -9   1   8     1173.07     1116.06     61.34 o 
  -8   1   8     6972.68     7097.04    144.45 o 
  -7   1   8     1678.79     1696.84     75.20 o 
  -6   1   8      357.37      341.35     23.75 o 
  -5   1   8     4026.96     4233.69     81.13 o 
  -4   1   8     5005.35     5236.95     76.18 o 
  -3   1   8      962.25      923.12     29.68 o 
  -2   1   8    10419.36    10584.72    103.89 o 
  -1   1   8      569.50      562.97     20.78 o 
   0   1   8    52890.57    54860.84    169.19 o 
   1   1   8     5230.40     5200.34     48.48 o 
   2   1   8    16698.86    16785.35     86.08 o 
   3   1   8     3054.62     2877.21     39.58 o 
   4   1   8        9.77       71.24      8.90 o 
   5   1   8     2058.38     2142.07     54.42 o 
   6   1   8      679.68      595.63     31.66 o 
   7   1   8      925.86      872.66     49.47 o 
   8   1   8      893.05      862.77     67.28 o 
   9   1   8      388.44     1103.19    115.76 o 
  10   1   8     1001.18      855.84     78.16 o 
 -10   2   8     1919.75     2016.42    103.89 o 
  -9   2   8     2833.01     2784.20    137.53 o 
  -8   2   8        6.36       26.71     15.83 o 
  -7   2   8     1596.62     1519.73     89.05 o 
  -6   2   8       19.04       38.59      7.92 o 
  -5   2   8    14840.72    14871.83    160.28 o 
  -4   2   8     2402.55     2434.94     68.27 o 
  -3   2   8      539.19      522.41     34.63 o 
  -2   2   8        5.61        3.96      5.94 o 
  -1   2   8     7289.35     7391.89    183.04 o 
   0   2   8     6673.91     6860.57     56.40 o 
   1   2   8    21181.50    21023.00    106.86 o 
   2   2   8      173.96      176.12      8.90 o 
   3   2   8    11906.07    11673.07     87.07 o 
   4   2   8     1358.67     1324.82     31.66 o 
   5   2   8     5898.32     5532.78     89.05 o 
   6   2   8     6446.78     6490.53    124.67 o 
   7   2   8     1971.65     1860.09     73.22 o 
   8   2   8      113.58      214.70     30.67 o 
   9   2   8     1743.96     1811.61     84.10 o 
  10   2   8      740.62      730.19     72.23 o 
 -10   3   8     1908.14     2064.90    129.61 o 
  -9   3   8      901.86      799.44     75.20 o 
  -8   3   8      760.63      797.47     72.23 o 
  -7   3   8    18559.10    17487.83    311.66 o 
  -6   3   8     1184.34     1147.72     59.36 o 
  -5   3   8      421.26      432.37     33.64 o 
  -4   3   8     1224.31     1221.92     68.27 o 
  -3   3   8    19750.39    20106.80    360.15 o 
  -2   3   8      155.23      198.87     35.62 o 
  -1   3   8     2289.29     2338.97    116.75 o 
   0   3   8     2361.32     2424.06     41.56 o 
   1   3   8     9805.90     9174.81     71.24 o 
   2   3   8     1373.23     1422.77     30.67 o 
   3   3   8    22252.81    21274.31    139.51 o 
   4   3   8      130.73      143.46     10.88 o 
   5   3   8        2.94       -1.98      3.96 o 
   6   3   8      392.48      389.83     30.67 o 
   7   3   8     1234.61     1308.99     61.34 o 
   8   3   8       77.47       67.28     19.79 o 
   9   3   8     1020.67      970.61     77.17 o 
  10   3   8       18.49      914.22    146.43 o 
 -10   4   8     1051.93     2733.74    341.35 o 
  -9   4   8    10322.43     9661.59    269.12 o 
  -8   4   8        9.98      128.62     34.63 o 
  -7   4   8      583.09      596.61     58.38 o 
  -6   4   8     5055.24     4890.66    127.63 o 
  -5   4   8     7480.70     7389.91    187.00 o 
  -4   4   8     4181.36     3857.71    129.61 o 
  -3   4   8     1172.64     1323.83     73.22 o 
  -2   4   8     6045.45     5935.48    212.72 o 
  -1   4   8     2229.69     2205.40     69.26 o 
   0   4   8     2441.81     2428.01     47.49 o 
   1   4   8    46949.35    48375.26    317.60 o 
   2   4   8      310.74      314.63     13.85 o 
   3   4   8     3793.14     3766.69     57.39 o 
   4   4   8      152.56      197.88     13.85 o 
   5   4   8    12827.75    12811.88    208.77 o 
   6   4   8      820.20      881.56     60.35 o 
   7   4   8     1421.34     1238.74     77.17 o 
   8   4   8     1405.07     1580.09    144.45 o 
   9   4   8     1795.69     1838.33    161.27 o 
  -9   5   8       79.75      118.73     25.72 o 
  -8   5   8     6141.55     6131.38    209.76 o 
  -7   5   8     4361.95     4271.29    167.21 o 
  -6   5   8      329.83      326.51     34.63 o 
  -5   5   8      872.65      805.38     65.30 o 
  -4   5   8      173.57      165.23     26.71 o 
  -3   5   8     4799.06     4719.49    148.41 o 
  -2   5   8     7042.91     6816.05    124.67 o 
  -1   5   8      531.07      636.19     41.56 o 
   0   5   8      362.15      497.67     23.75 o 
   1   5   8       62.87       28.69      7.92 o 
   2   5   8     4558.98     4600.76     96.96 o 
   3   5   8    11365.17    10972.56    157.32 o 
   4   5   8     5542.76     5444.73     96.96 o 
   5   5   8       22.84       38.59     10.88 o 
   6   5   8     1555.05     2216.28    153.36 o 
   7   5   8      451.79      798.45    100.92 o 
   8   5   8     1795.24     2404.27    177.10 o 
   9   5   8      592.93      932.02    123.68 o 
  -9   6   8      636.02      730.19     81.13 o 
  -8   6   8      226.42      196.89     28.69 o 
  -7   6   8     1541.88     1353.51     97.95 o 
  -6   6   8     3415.16     3409.51    148.41 o 
  -5   6   8      995.78     1031.96     85.09 o 
  -4   6   8    14931.70    14287.09    287.92 o 
  -3   6   8      549.33      656.97     45.51 o 
  -2   6   8     6354.77     6346.08    130.60 o 
  -1   6   8      181.03      171.17     19.79 o 
   0   6   8     6472.22     6472.72     86.08 o 
   1   6   8      687.06      792.52     42.54 o 
   2   6   8      348.41      360.15     24.74 o 
   3   6   8       43.82       64.31     12.86 o 
   4   6   8     3168.14     3226.47     81.13 o 
   5   6   8       73.14       41.56      7.92 o 
   6   6   8     3151.48     3221.52    180.07 o 
   7   6   8      333.49      745.03    119.72 o 
   8   6   8     3559.88     3585.62    215.69 o 
  -8   7   8     2713.67     2827.74    120.71 o 
  -7   7   8     1854.25     1808.64    119.72 o 
  -6   7   8     1572.91     1444.54    102.90 o 
  -5   7   8      673.84      733.15     73.22 o 
  -4   7   8      128.10      130.60     22.76 o 
  -3   7   8     1789.19     1988.72     84.10 o 
  -2   7   8     1936.20     1972.89     78.16 o 
  -1   7   8     6001.68     5981.98    129.61 o 
   0   7   8     2635.22     2618.97    121.70 o 
   1   7   8       56.57       79.15     18.80 o 
   2   7   8     2494.99     2501.23    109.82 o 
   3   7   8       99.37      141.49     22.76 o 
   4   7   8     3589.59     3646.97    107.85 o 
   5   7   8       86.09       81.13     17.81 o 
   6   7   8     3021.27     3283.85    114.77 o 
   7   7   8      854.02      857.82     75.20 o 
   8   7   8     1531.98     1657.26    107.85 o 
  -7   8   8      225.69      196.89     41.56 o 
  -6   8   8      383.83      356.19     43.53 o 
  -5   8   8     8242.05     7675.85    185.02 o 
  -4   8   8      992.25      922.13     64.31 o 
  -3   8   8      148.78      132.58     32.65 o 
  -2   8   8     1145.91     1272.38     67.28 o 
  -1   8   8      818.10      860.79     77.17 o 
   0   8   8       27.31       53.43     28.69 o 
   1   8   8     1464.31     1559.31     93.00 o 
   2   8   8     1457.65     1443.55     90.04 o 
   3   8   8     2527.45     2546.74    100.92 o 
   4   8   8     3006.05     2849.50    131.59 o 
   5   8   8      498.45      634.21     64.31 o 
   6   8   8     1849.92     2558.62    226.58 o 
   7   8   8       54.52       96.96     39.58 o 
  -6   9   8      712.47      769.76     64.31 o 
  -5   9   8        0.87       20.78     13.85 o 
  -4   9   8     1350.76     1631.54    140.50 o 
  -3   9   8     2070.08     2074.79    130.60 o 
  -2   9   8      331.46      595.63    123.68 o 
  -1   9   8     1091.17     1200.16     95.97 o 
   0   9   8      104.46      192.94     64.31 o 
   1   9   8     1251.18     1234.78     86.08 o 
   2   9   8       70.32       93.99     22.76 o 
   3   9   8     2890.93     2919.75    114.77 o 
   4   9   8      469.79      904.32    164.24 o 
   5   9   8     1590.16     1565.25    106.86 o 
  -4  10   8       17.71      329.47     57.39 o 
  -3  10   8       36.06       18.80     11.87 o 
  -2  10   8      596.33      657.96     63.32 o 
  -1  10   8     1615.37     1544.47    119.72 o 
   0  10   8      583.18      663.89     86.08 o 
   1  10   8     2380.77     2361.72    146.43 o 
   2  10   8       95.91     1016.12    108.84 o 
   3  10   8     4033.44     4027.89    144.45 o 
   4  10   8       49.78       45.51     22.76 o 
  -9   0   9    10701.66    10456.09    267.14 o 
  -7   0   9      325.49      325.52     39.58 o 
  -5   0   9    12414.90    12263.75    152.37 o 
  -3   0   9      324.97      593.65     35.62 o 
  -1   0   9    33248.34    33612.26    315.62 o 
   1   0   9    36075.70    36805.09    154.35 o 
   3   0   9     3149.83     3887.39    128.62 o 
   5   0   9     2487.64     2253.88    121.70 o 
   7   0   9     8695.75     8338.75    274.07 o 
   9   0   9     1661.92     1614.72    139.51 o 
 -10   1   9      334.12      383.89     38.59 o 
  -9   1   9        4.60       41.56     14.84 o 
  -8   1   9     3257.64     3134.45     96.96 o 
  -7   1   9     9107.33     8866.11    172.16 o 
  -6   1   9      449.74      435.34     27.70 o 
  -5   1   9     6501.81     6450.96    101.91 o 
  -4   1   9      591.57      562.97     25.72 o 
  -3   1   9     5772.87     6215.48     79.15 o 
  -2   1   9     6460.22     6716.12     85.09 o 
  -1   1   9    14380.04    14770.91    109.82 o 
   0   1   9      800.62      867.71     21.77 o 
   1   1   9      119.44      131.59      7.92 o 
   2   1   9     1280.05     1217.96     34.63 o 
   3   1   9     8282.60     8310.06     73.22 o 
   4   1   9      101.34       36.61      4.95 o 
   5   1   9     2974.06     3165.12     66.29 o 
   6   1   9     1892.48     1812.60     66.29 o 
   7   1   9     1273.89     1313.94     77.17 o 
   8   1   9      289.32      320.57     40.57 o 
   9   1   9    10233.74    10241.39    245.37 o 
  10   1   9      683.79     1506.87    106.86 o 
 -10   2   9     4765.71     4710.58    160.28 o 
  -9   2   9     2815.36     2777.28    139.51 o 
  -8   2   9      791.28      819.23     71.24 o 
  -7   2   9       34.31       39.58     10.88 o 
  -6   2   9      120.60      150.39     17.81 o 
  -5   2   9     2919.40     2869.29     71.24 o 
  -4   2   9    19943.56    19705.11    194.91 o 
  -3   2   9      902.55      821.21     43.53 o 
  -2   2   9     1134.55     1056.69     74.21 o 
  -1   2   9        0.07       18.80      6.93 o 
   0   2   9      906.82      908.28     19.79 o 
   1   2   9      115.66      116.75      8.90 o 
   2   2   9      457.35      440.29     14.84 o 
   3   2   9       66.12       65.30      6.93 o 
   4   2   9      361.23      309.69     14.84 o 
   5   2   9     4813.13     4578.00     81.13 o 
   6   2   9     7474.31     7335.49    133.57 o 
   7   2   9     1208.46     1218.95     60.35 o 
   8   2   9      182.53      196.89     26.71 o 
   9   2   9      409.58      533.29     45.51 o 
  10   2   9     1494.56     1672.10    104.88 o 
 -10   3   9     1286.62     1328.78    103.89 o 
  -9   3   9       14.49      111.80     28.69 o 
  -8   3   9     1717.88     1762.14    105.87 o 
  -7   3   9      997.17     1074.50     80.14 o 
  -6   3   9     5270.88     5096.45    124.67 o 
  -5   3   9     1768.61     1864.05     72.23 o 
  -4   3   9      130.63      102.90     20.78 o 
  -3   3   9        0.64       10.88     16.82 o 
  -2   3   9    13715.38    13236.34    289.90 o 
  -1   3   9      288.23      311.66     42.54 o 
   0   3   9     1226.31     1242.70     29.68 o 
   1   3   9     1087.75     1026.02     25.72 o 
   2   3   9     1630.78     1669.14     33.64 o 
   3   3   9     3541.91     4007.11     54.42 o 
   4   3   9     3783.16     3586.61     57.39 o 
   5   3   9      764.46      767.78     33.64 o 
   6   3   9     2058.68     1993.66     69.26 o 
   7   3   9     3296.19     3344.21     97.95 o 
   8   3   9     7151.07     6962.48    152.37 o 
   9   3   9      209.63     2714.94    193.92 o 
  10   3   9     1677.03     1916.49    165.23 o 
 -10   4   9     6032.29     5681.20    219.65 o 
  -9   4   9      841.33     1040.86     92.02 o 
  -8   4   9     4247.47     4098.14    166.22 o 
  -7   4   9      318.32      306.72     45.51 o 
  -6   4   9        0.14        9.89      7.92 o 
  -5   4   9     1469.91     1577.12     87.07 o 
  -4   4   9     7289.39     6753.72    173.15 o 
  -3   4   9     4475.73     4505.78    135.55 o 
  -2   4   9     1261.67     1567.23    111.80 o 
  -1   4   9     3269.23     3482.73     86.08 o 
   0   4   9        2.82       12.86      4.95 o 
   1   4   9     8972.02     8407.02    104.88 o 
   2   4   9      324.39      344.31     14.84 o 
   3   4   9      739.76      818.24     23.75 o 
   4   4   9     3785.42     3838.91     61.34 o 
   5   4   9       37.93       46.50     14.84 o 
   6   4   9     3761.87     3888.38    124.67 o 
   7   4   9     1529.93     1855.15    146.43 o 
   8   4   9      152.81      430.39     93.99 o 
   9   4   9       21.47      137.53     60.35 o 
  -9   5   9      194.17      237.46     36.61 o 
  -8   5   9      246.17      337.39     48.48 o 
  -7   5   9     5306.14     5250.80    186.01 o 
  -6   5   9      289.64      295.83     34.63 o 
  -5   5   9      163.42      191.95     32.65 o 
  -4   5   9        1.31        4.95      0.99 o 
  -3   5   9      384.34      367.07     42.54 o 
  -2   5   9    14882.35    15012.33    185.02 o 
  -1   5   9     4068.15     3699.41     99.93 o 
   0   5   9       65.59       67.28      9.89 o 
   1   5   9      195.52      203.82     16.82 o 
   2   5   9        0.96        7.92      7.92 o 
   3   5   9     6249.85     6129.40    118.73 o 
   4   5   9        1.54       30.67      6.93 o 
   5   5   9     2275.14     2079.74    133.57 o 
   6   5   9     7350.79     6894.21    261.20 o 
   7   5   9     1914.58     1723.55    142.48 o 
   8   5   9     1695.85     1638.46    148.41 o 
   9   5   9     5350.43     5911.73    291.88 o 
  -9   6   9     3296.20     3454.03    133.57 o 
  -8   6   9        0.36       70.25     25.72 o 
  -7   6   9     1985.30     2006.52    119.72 o 
  -6   6   9       38.36      135.55     41.56 o 
  -5   6   9     4523.86     4472.14    167.21 o 
  -4   6   9        5.50       98.94     41.56 o 
  -3   6   9     1237.20     1382.21     64.31 o 
  -2   6   9     1443.88     1520.72     63.32 o 
  -1   6   9        0.21        4.95      7.92 o 
   0   6   9      787.64      818.24     31.66 o 
   1   6   9    21458.60    21638.41    253.29 o 
   2   6   9     1025.93     1016.12     50.46 o 
   3   6   9       45.79      107.85     14.84 o 
   4   6   9      318.68      306.72     29.68 o 
   5   6   9       83.75       81.13     15.83 o 
   6   6   9        3.05       65.30     28.69 o 
   7   6   9     3174.89     3011.77    189.97 o 
   8   6   9      876.01     1476.20    151.38 o 
  -8   7   9      133.25      116.75     30.67 o 
  -7   7   9     7572.77     7255.35    237.46 o 
  -6   7   9      151.60      222.62     46.50 o 
  -5   7   9     1701.99     1632.53    106.86 o 
  -4   7   9        6.98       25.72     14.84 o 
  -3   7   9     1535.03     1549.42     72.23 o 
  -2   7   9     4814.52     4789.74    120.71 o 
  -1   7   9      843.82      901.35     50.46 o 
   0   7   9      406.35      446.22     51.45 o 
   1   7   9       19.64        2.97      5.94 o 
   2   7   9      919.69      994.36     70.25 o 
   3   7   9     3192.18     3409.51    103.89 o 
   4   7   9     8991.10     8670.21    195.90 o 
   5   7   9      175.86      150.39     26.71 o 
   6   7   9      195.48      183.04     34.63 o 
   7   7   9      526.28      579.79     61.34 o 
   8   7   9      118.13      162.26     36.61 o 
  -7   8   9       27.47       16.82     14.84 o 
  -6   8   9       15.64       79.15     27.70 o 
  -5   8   9      379.51      594.64     53.43 o 
  -4   8   9     6492.69     6443.04    163.25 o 
  -3   8   9     7505.89     7105.95    164.24 o 
  -2   8   9        0.75       57.39     19.79 o 
  -1   8   9      440.07      361.13     50.46 o 
   0   8   9     2693.74     2647.66    131.59 o 
   1   8   9      515.75      643.12     63.32 o 
   2   8   9     2815.31     2748.58    123.68 o 
   3   8   9       74.09      101.91     26.71 o 
   4   8   9      220.07      267.14     44.52 o 
   5   8   9     1630.50     1640.44    104.88 o 
   6   8   9     3515.31     3534.18    156.33 o 
   7   8   9      608.30      714.35    103.89 o 
  -6   9   9     1281.62     1151.67     78.16 o 
  -5   9   9        9.60       78.16     36.61 o 
  -4   9   9     1544.66     1354.50    107.85 o 
  -3   9   9     1857.12     1639.45    114.77 o 
  -2   9   9     2580.26     2576.43    142.48 o 
  -1   9   9        0.10       23.75     15.83 o 
   0   9   9     1259.30     1345.60    157.32 o 
   1   9   9       33.08       58.38     59.36 o 
   2   9   9      162.73      147.42     27.70 o 
   3   9   9      328.14      452.16     46.50 o 
   4   9   9     2799.88     2802.01    139.51 o 
   5   9   9      343.77     1709.70    423.47 o 
  -4  10   9     4725.12     4333.62    160.28 o 
  -3  10   9       22.51       54.42     27.70 o 
  -2  10   9       33.12       -2.97      6.93 o 
  -1  10   9       97.07      197.88     53.43 o 
   0  10   9     2532.87     2660.53    154.35 o 
   1  10   9     1470.25     2368.65    152.37 o 
   2  10   9     2702.28     2658.55    116.75 o 
   3  10   9      989.68     1164.54     79.15 o 
   4  10   9      559.31      511.53     63.32 o 
 -10   0  10       43.13       57.39     16.82 o 
  -8   0  10      626.15      583.75     58.38 o 
  -6   0  10      721.54      779.66     41.56 o 
  -4   0  10    28393.40    28258.56    258.24 o 
  -2   0  10     7889.98     7625.39    113.78 o 
   0   0  10     1303.25     1433.66     33.64 o 
   2   0  10     6884.73     6350.04     95.97 o 
   4   0  10    12353.48    12036.18    257.25 o 
   6   0  10     3366.75     3271.98    159.30 o 
   8   0  10      254.69      248.34     50.46 o 
  10   0  10      838.30      810.33    101.91 o 
 -10   1  10     1899.02     1870.98     86.08 o 
  -9   1  10       82.37      240.43     32.65 o 
  -8   1  10       75.99       80.14     16.82 o 
  -7   1  10     4100.28     4074.39    117.74 o 
  -6   1  10     2246.31     2102.50     62.33 o 
  -5   1  10      315.95      299.79     18.80 o 
  -4   1  10     5291.64     5118.22     79.15 o 
  -3   1  10      186.31      163.25     13.85 o 
  -2   1  10    14434.08    13608.35    132.58 o 
  -1   1  10    10845.70    10592.63     95.97 o 
   0   1  10    24552.22    24822.34    131.59 o 
   1   1  10     3783.82     3819.13     44.52 o 
   2   1  10     5650.15     5105.36     74.21 o 
   3   1  10       19.90       57.39      6.93 o 
   4   1  10     5859.27     5385.36     59.36 o 
   5   1  10     4398.40     4565.14     79.15 o 
   6   1  10      429.09      484.81     43.53 o 
   7   1  10      739.76      737.11     60.35 o 
   8   1  10        8.08       -4.95      9.89 o 
   9   1  10     2017.56     2282.57    128.62 o 
  10   1  10     2529.18     2295.43    124.67 o 
 -10   2  10      612.90      682.69     61.34 o 
  -9   2  10     1593.07     1547.44    104.88 o 
  -8   2  10        1.49       26.71     14.84 o 
  -7   2  10      140.04      158.31     23.75 o 
  -6   2  10      973.55     1085.38     48.48 o 
  -5   2  10     2719.61     2934.59     73.22 o 
  -4   2  10       53.36      113.78     15.83 o 
  -3   2  10    13145.36    13102.76    177.10 o 
  -2   2  10     1734.56     1481.15     52.44 o 
  -1   2  10     3912.16     3658.84    136.54 o 
   0   2  10     2057.50     2169.78     32.65 o 
   1   2  10     9999.25     9249.01     76.18 o 
   2   2  10     3425.55     3849.80     40.57 o 
   3   2  10     2495.73     2140.10     36.61 o 
   4   2  10     3382.39     3318.48     50.46 o 
   5   2  10       84.94       79.15     10.88 o 
   6   2  10      402.49      421.49     32.65 o 
   7   2  10     4927.14     4719.49    116.75 o 
   8   2  10      403.63      440.29     39.58 o 
   9   2  10      841.94     1149.70    104.88 o 
  10   2  10       47.94      742.06    177.10 o 
 -10   3  10      348.62      496.68     68.27 o 
  -9   3  10     2660.94     2492.33    134.56 o 
  -8   3  10      112.34      233.50     43.53 o 
  -7   3  10      641.11      713.37     63.32 o 
  -6   3  10       17.72       44.52     11.87 o 
  -5   3  10     6718.30     6518.24    136.54 o 
  -4   3  10        0.39       22.76     12.86 o 
  -3   3  10      160.66       93.99     24.74 o 
  -2   3  10     1861.43     2229.14    122.69 o 
  -1   3  10    12562.03    11635.47    269.12 o 
   0   3  10      822.44     1103.19     27.70 o 
   1   3  10     3341.70     2911.84     44.52 o 
   2   3  10      108.26      180.07      9.89 o 
   3   3  10     2799.91     2816.85     45.51 o 
   4   3  10      289.90      290.89     15.83 o 
   5   3  10     5070.96     4953.98     98.94 o 
   6   3  10     1189.39     1220.93     54.42 o 
   7   3  10      326.89      338.38     32.65 o 
   8   3  10      163.02      466.01     67.28 o 
   9   3  10     6221.88     6164.03    288.91 o 
  10   3  10      369.85     1668.15    166.22 o 
 -10   4  10      372.98      653.01     79.15 o 
  -9   4  10        5.64        0.99     10.88 o 
  -8   4  10      521.59      502.62     58.38 o 
  -7   4  10     1009.83     1039.87     79.15 o 
  -6   4  10       95.56      108.84     20.78 o 
  -5   4  10      346.16      371.03     44.52 o 
  -4   4  10     2826.00     2763.42    112.79 o 
  -3   4  10      102.07       74.21     18.80 o 
  -2   4  10     1080.70     1010.19     90.04 o 
  -1   4  10    19855.65    20840.95    208.77 o 
   0   4  10     1107.54     1244.68     34.63 o 
   1   4  10      103.44       30.67      5.94 o 
   2   4  10       27.46       14.84      3.96 o 
   3   4  10     2091.43     1837.34     36.61 o 
   4   4  10       42.73       37.60      4.95 o 
   5   4  10     1165.74     1163.55     61.34 o 
   6   4  10     2517.71     2560.59    100.92 o 
   7   4  10     2869.45     3037.49    184.03 o 
   8   4  10      824.81      799.44    104.88 o 
   9   4  10        4.46      313.64     69.26 o 
  -9   5  10     1935.18     1929.35    126.64 o 
  -8   5  10       12.91       26.71     17.81 o 
  -7   5  10        2.48       52.44     23.75 o 
  -6   5  10     2421.62     2351.83     95.97 o 
  -5   5  10       40.39       17.81      4.95 o 
  -4   5  10     3436.97     3485.69    134.56 o 
  -3   5  10       39.78       17.81      4.95 o 
  -2   5  10     4167.12     4000.19    136.54 o 
  -1   5  10     3613.36     3543.08     95.97 o 
   0   5  10      262.75      221.63     14.84 o 
   1   5  10     2344.47     2135.15     58.38 o 
   2   5  10     2305.86     2164.83     68.27 o 
   3   5  10       14.21       27.70      9.89 o 
   4   5  10     9390.10     9426.12    153.36 o 
   5   5  10      657.07      593.65     72.23 o 
   6   5  10        6.98      239.44     69.26 o 
   7   5  10        7.14      552.09     96.96 o 
   8   5  10      474.99      800.43    106.86 o 
   9   5  10      383.40     2037.20    186.01 o 
  -9   6  10      844.77      859.80     68.27 o 
  -8   6  10     2288.96     2250.91    103.89 o 
  -7   6  10      301.87      492.73     61.34 o 
  -6   6  10     6992.44     6777.46    212.72 o 
  -5   6  10      317.11      297.81     48.48 o 
  -4   6  10      837.84      841.99     70.25 o 
  -3   6  10     2265.50     2361.72     83.11 o 
  -2   6  10      771.41      732.16     43.53 o 
  -1   6  10      555.42      616.40     38.59 o 
   0   6  10       43.57       61.34      9.89 o 
   1   6  10       69.42      158.31     21.77 o 
   2   6  10    10955.10    10651.01    168.20 o 
   3   6  10      545.06      487.78     29.68 o 
   4   6  10     1377.23     1353.51     61.34 o 
   5   6  10      241.38      264.17     35.62 o 
   6   6  10     2761.37     2852.47    122.69 o 
   7   6  10       71.51     1021.07    141.49 o 
   8   6  10     1083.85     1087.36    127.63 o 
  -8   7  10       58.86       70.25     15.83 o 
  -7   7  10      620.01      749.97     78.16 o 
  -6   7  10     2658.62     2372.61    134.56 o 
  -5   7  10      118.61      110.81     23.75 o 
  -4   7  10     3508.96     3282.86    109.82 o 
  -3   7  10      647.24      650.04     46.50 o 
  -2   7  10     1943.01     1967.94     77.17 o 
  -1   7  10      111.54      121.70     18.80 o 
   0   7  10     2931.11     2886.11    129.61 o 
   1   7  10     1155.10     1159.59     75.20 o 
   2   7  10      653.85      733.15     61.34 o 
   3   7  10     1061.83     1009.20     72.23 o 
   4   7  10     6254.72     6400.50    170.18 o 
   5   7  10     1877.08     1907.58     83.11 o 
   6   7  10     1383.78     1404.96     89.05 o 
   7   7  10      375.89      680.71     85.09 o 
   8   7  10      118.17      130.60     31.66 o 
  -7   8  10     2707.90     2480.45    146.43 o 
  -6   8  10       61.74       96.96     31.66 o 
  -5   8  10       22.24       22.76      7.92 o 
  -4   8  10     2714.78     2625.90    104.88 o 
  -3   8  10     2507.92     2865.33    145.44 o 
  -2   8  10      762.11      679.73     70.25 o 
  -1   8  10     1355.14     1312.95     93.99 o 
   0   8  10      271.01      299.79     45.51 o 
   1   8  10     2616.95     2476.50    118.73 o 
   2   8  10     1266.52     1295.14     88.06 o 
   3   8  10     1488.91     1476.20     93.00 o 
   4   8  10      127.70      426.44     98.94 o 
   5   8  10       31.51       51.45     23.75 o 
   6   8  10      241.76      278.02     65.30 o 
   7   8  10     3141.33     3268.02    217.67 o 
  -6   9  10       65.08       60.35     62.33 o 
  -5   9  10     2295.89     2134.16    136.54 o 
  -4   9  10      671.81      492.73     68.27 o 
  -3   9  10      974.55      969.62     91.03 o 
  -2   9  10       34.65      220.64     66.29 o 
  -1   9  10     3333.48     3280.89    158.31 o 
   0   9  10     1317.71     1333.73    154.35 o 
   1   9  10     2219.26     2173.74    187.99 o 
   2   9  10        3.24      260.22     88.06 o 
   3   9  10      846.28      934.99     67.28 o 
   4   9  10       81.80      124.67     28.69 o 
   5   9  10     4913.41     5139.99    194.91 o 
  -4  10  10     1174.42     1032.94     99.93 o 
  -3  10  10      925.85      970.61     95.97 o 
  -2  10  10       66.96      144.45     41.56 o 
  -1  10  10     1649.60     2803.00    241.42 o 
   0  10  10        8.41      134.56     76.18 o 
   1  10  10     2199.71     2436.92    148.41 o 
   2  10  10      527.25     1684.97    126.64 o 
   3  10  10      401.13      648.06     60.35 o 
  -9   0  11       24.70       -6.93     18.80 o 
  -7   0  11     4419.68     4313.83    150.39 o 
  -5   0  11      574.02      431.38     29.68 o 
  -3   0  11     3846.93     3552.97     88.06 o 
  -1   0  11    10678.75    10386.83    135.55 o 
   1   0  11    18396.35    17699.57     90.04 o 
   3   0  11     4232.63     4029.87    136.54 o 
   5   0  11     6342.35     6267.92    204.81 o 
   7   0  11     9551.83     9266.82    289.90 o 
   9   0  11     3706.89     3306.61    199.86 o 
 -10   1  11     1631.56     1638.46     81.13 o 
  -9   1  11    10851.67    10928.04    195.90 o 
  -8   1  11     1377.86     1456.41     67.28 o 
  -7   1  11     3372.43     3449.09    108.84 o 
  -6   1  11        0.23       14.84      7.92 o 
  -5   1  11     1766.19     1841.29     47.49 o 
  -4   1  11    11205.61    11522.68    128.62 o 
  -3   1  11     1549.18     1358.46     39.58 o 
  -2   1  11       18.13       36.61      6.93 o 
  -1   1  11      841.03      808.35     24.74 o 
   0   1  11      258.83      264.17      9.89 o 
   1   1  11     5382.05     5475.40     40.57 o 
   2   1  11     2914.17     2809.93     56.40 o 
   3   1  11       12.29       22.76      3.96 o 
   4   1  11     3444.96     3227.46     52.44 o 
   5   1  11    11382.13    11008.18    143.46 o 
   6   1  11     3912.80     3846.83    122.69 o 
   7   1  11     7676.93     7610.55    186.01 o 
   8   1  11      355.41      439.30     49.47 o 
   9   1  11     1412.73     1454.43     93.99 o 
  10   1  11      735.88     2661.51    140.50 o 
 -10   2  11      585.37      586.72     57.39 o 
  -9   2  11       46.53       49.47     18.80 o 
  -8   2  11       66.48       65.30     14.84 o 
  -7   2  11        2.94       11.87     10.88 o 
  -6   2  11    13688.27    13027.57    165.23 o 
  -5   2  11     4264.93     4346.48     90.04 o 
  -4   2  11        0.39       -1.98      1.98 o 
  -3   2  11        9.77       31.66      8.90 o 
  -2   2  11      466.57      419.51     28.69 o 
  -1   2  11     1607.51     1613.73     93.00 o 
   0   2  11     1273.61     1324.82     35.62 o 
   1   2  11     1215.38     1063.62     26.71 o 
   2   2  11     9191.62     9187.67     72.23 o 
   3   2  11     4532.27     4340.54     52.44 o 
   4   2  11     6892.07     6574.63     72.23 o 
   5   2  11      673.80      629.27     35.62 o 
   6   2  11     1199.37     1208.07     54.42 o 
   7   2  11     1833.10     2097.55     79.15 o 
   8   2  11     6394.01     6369.83    182.05 o 
   9   2  11     1822.31     2334.02    159.30 o 
  10   2  11     2104.07     2336.00    125.66 o 
 -10   3  11     3895.56     3826.05    177.10 o 
  -9   3  11       63.11      139.51     34.63 o 
  -8   3  11     9702.40     9211.41    245.37 o 
  -7   3  11      546.42      482.83     52.44 o 
  -6   3  11       65.97      103.89     18.80 o 
  -5   3  11      213.10      195.90     23.75 o 
  -4   3  11    11433.37    10969.60    211.73 o 
  -3   3  11     4369.36     4696.73    184.03 o 
  -2   3  11     4766.54     5265.64    189.97 o 
  -1   3  11      997.82      959.73     80.14 o 
   0   3  11    12272.02    12811.88     91.03 o 
   1   3  11      809.50      870.68     25.72 o 
   2   3  11     4503.25     3999.20     50.46 o 
   3   3  11      342.12      367.07     15.83 o 
   4   3  11     2421.42     2201.44     44.52 o 
   5   3  11      572.93      560.01     33.64 o 
   6   3  11    15112.40    15397.21    195.90 o 
   7   3  11      380.33      438.31     36.61 o 
   8   3  11     1255.02     1382.21    129.61 o 
   9   3  11      510.53      956.76    130.60 o 
  10   3  11     3723.50     3624.21    235.48 o 
 -10   4  11     4481.45     4103.09    187.99 o 
  -9   4  11      385.05      317.60     50.46 o 
  -8   4  11       28.26       30.67     10.88 o 
  -7   4  11      174.70      189.97     35.62 o 
  -6   4  11     6667.91     6483.61    152.37 o 
  -5   4  11     1209.65     1152.66     79.15 o 
  -4   4  11       54.05       42.54     11.87 o 
  -3   4  11     2954.63     2825.76    110.81 o 
  -2   4  11     1773.29     1507.86    111.80 o 
  -1   4  11     3665.04     3589.58     85.09 o 
   0   4  11     2531.67     2685.26     50.46 o 
   1   4  11     1238.71     1275.35     41.56 o 
   2   4  11    10102.17     9878.28     96.96 o 
   3   4  11      139.84      195.90     11.87 o 
   4   4  11    13402.77    13231.39    155.34 o 
   5   4  11      582.15      622.34     45.51 o 
   6   4  11       88.65      131.59     40.57 o 
   7   4  11      963.90      982.48    107.85 o 
   8   4  11     3834.32     4053.62    226.58 o 
   9   4  11      637.32     1309.98    144.45 o 
  -9   5  11     3700.60     3570.78    171.17 o 
  -8   5  11      809.35      977.54     87.07 o 
  -7   5  11     1066.19     1038.88     84.10 o 
  -6   5  11     1031.39      928.07     60.35 o 
  -5   5  11       24.03       19.79      9.89 o 
  -4   5  11     5551.95     5419.00    170.18 o 
  -3   5  11     3714.74     3415.45    130.60 o 
  -2   5  11       35.18       37.60      9.89 o 
  -1   5  11      111.24       72.23     12.86 o 
   0   5  11      605.71      602.55     24.74 o 
   1   5  11     8105.88     8226.95    114.77 o 
   2   5  11     4425.34     4408.81     97.95 o 
   3   5  11     2320.06     2323.14     74.21 o 
   4   5  11     5959.76     5962.19    123.68 o 
   5   5  11     2331.39     2276.63     99.93 o 
   6   5  11     2036.16     2045.11    145.44 o 
   7   5  11     3003.37     2982.08    187.99 o 
   8   5  11      871.95     1719.60    158.31 o 
   9   5  11      851.11      965.66    121.70 o 
  -8   6  11      111.81      111.80     27.70 o 
  -7   6  11     6859.11     6819.02    222.62 o 
  -6   6  11        4.06      191.95     45.51 o 
  -5   6  11      982.86      985.45     78.16 o 
  -4   6  11      134.89      117.74     26.71 o 
  -3   6  11      351.38      343.33     45.51 o 
  -2   6  11      527.17      576.83     39.58 o 
  -1   6  11     8051.83     7903.41    136.54 o 
   0   6  11       25.39       61.34     11.87 o 
   1   6  11     4719.43     4962.88     95.97 o 
   2   6  11     2478.68     2596.21     80.14 o 
   3   6  11     1482.44     1411.89     51.45 o 
   4   6  11       64.42       49.47     23.75 o 
   5   6  11     6069.73     5752.43    165.23 o 
   6   6  11      376.44      403.68     50.46 o 
   7   6  11     5190.33     5108.33    177.10 o 
   8   6  11      560.78      692.59    103.89 o 
  -8   7  11      184.11      240.43     47.49 o 
  -7   7  11      580.39      597.60     69.26 o 
  -6   7  11       28.58       63.32     27.70 o 
  -5   7  11        6.25       -3.96      3.96 o 
  -4   7  11      521.45      553.08     46.50 o 
  -3   7  11     2222.62     2369.64     89.05 o 
  -2   7  11      546.47      571.88     42.54 o 
  -1   7  11      860.95      920.15     74.21 o 
   0   7  11       50.36       66.29     21.77 o 
   1   7  11     5015.34     5016.31    157.32 o 
   2   7  11     3558.85     3445.13    132.58 o 
   3   7  11       14.36       37.60     10.88 o 
   4   7  11      389.72      438.31     47.49 o 
   5   7  11     2698.93     2724.84     98.94 o 
   6   7  11       11.80        0.00      2.97 o 
   7   7  11     3763.40     3767.68    158.31 o 
  -7   8  11     1107.59     1106.16     97.95 o 
  -6   8  11     3158.34     3183.92    124.67 o 
  -5   8  11      356.26      417.53     44.52 o 
  -4   8  11     1982.68     1957.05    123.68 o 
  -3   8  11     1024.84     1020.08     88.06 o 
  -2   8  11     2985.05     2916.78    143.46 o 
  -1   8  11       57.93      277.04     62.33 o 
   0   8  11     1726.17     1770.06    108.84 o 
   1   8  11      811.42      838.03     69.26 o 
   2   8  11     1190.09     1168.49     82.12 o 
   3   8  11     2547.59     2529.92    123.68 o 
   4   8  11     4519.64     4099.13    160.28 o 
   5   8  11       72.44      384.88     98.94 o 
   6   8  11      371.19      389.83     72.23 o 
  -5   9  11       39.70       40.57     23.75 o 
  -4   9  11     3276.07     3275.94    168.20 o 
  -3   9  11       51.59      415.55    114.77 o 
  -2   9  11        2.83        3.96     10.88 o 
  -1   9  11      181.22      144.45     31.66 o 
   0   9  11     3727.10     3547.04    247.35 o 
   1   9  11      110.88      812.31    172.16 o 
   2   9  11     6246.83     5956.25    198.87 o 
   3   9  11      739.69     1565.25    119.72 o 
   4   9  11      162.88      253.29     44.52 o 
   5   9  11      801.84      956.76     86.08 o 
  -4  10  11      686.89      679.73     83.11 o 
  -3  10  11      470.28      455.13     67.28 o 
  -2  10  11     1909.98     2079.74    136.54 o 
  -1  10  11     5065.70     5254.76    217.67 o 
   0  10  11     1956.47     2129.21    203.82 o 
   1  10  11        0.93      378.94    115.76 o 
   2  10  11     1807.28     1723.55     95.97 o 
   3  10  11      668.86      576.83     54.42 o 
 -10   0  12     1569.81     1505.88    109.82 o 
  -8   0  12      207.85      157.32     28.69 o 
  -6   0  12    29361.90    29533.91    283.96 o 
  -4   0  12      656.90      597.60     40.57 o 
  -2   0  12     2665.85     2862.37     74.21 o 
   0   0  12    58327.55    58559.26    411.59 o 
   2   0  12     1553.35     1640.44     53.43 o 
   4   0  12     5427.29     5096.45    171.17 o 
   6   0  12      503.36      524.39     65.30 o 
   8   0  12     6706.40     6076.96    255.27 o 
  10   0  12     1483.99     1356.48    133.57 o 
 -10   1  12      291.13      262.19     32.65 o 
  -9   1  12      896.29      963.69     59.36 o 
  -8   1  12     1102.86     1062.63     57.39 o 
  -7   1  12        6.45       34.63     12.86 o 
  -6   1  12     2530.60     2658.55     73.22 o 
  -5   1  12      753.96      831.10     32.65 o 
  -4   1  12    31825.84    32282.49    207.78 o 
  -3   1  12     9789.21     9690.29    121.70 o 
  -2   1  12    10461.43    10142.45    113.78 o 
  -1   1  12      113.36       90.04      7.92 o 
   0   1  12     4297.26     3928.95     51.45 o 
   1   1  12     2273.01     2280.59     27.70 o 
   2   1  12     6532.29     6119.50     86.08 o 
   3   1  12     2327.99     2166.81     37.60 o 
   4   1  12        0.64        1.98      1.98 o 
   5   1  12      900.05      965.66     57.39 o 
   6   1  12     1543.76     1514.79     78.16 o 
   7   1  12     2050.94     2081.72     99.93 o 
   8   1  12     3387.87     3440.18    137.53 o 
   9   1  12        0.73       95.97     33.64 o 
  10   1  12     3712.01     3530.22    154.35 o 
 -10   2  12      442.88      499.65     52.44 o 
  -9   2  12       40.17       33.64     14.84 o 
  -8   2  12      344.98      362.12     40.57 o 
  -7   2  12     3609.72     3507.46    111.80 o 
  -6   2  12     3232.93     3107.74     82.12 o 
  -5   2  12    12017.19    11842.26    150.39 o 
  -4   2  12     5007.78     5064.79    122.69 o 
  -3   2  12     1035.69      995.35     49.47 o 
  -2   2  12     2620.05     2664.48     72.23 o 
  -1   2  12     7052.09     6755.70    135.55 o 
   0   2  12     8035.72     7814.37     89.05 o 
   1   2  12      676.68      584.74     20.78 o 
   2   2  12      255.01      301.77     12.86 o 
   3   2  12      145.76      149.40      9.89 o 
   4   2  12     6355.31     6547.92     71.24 o 
   5   2  12     3313.78     3300.67     82.12 o 
   6   2  12       44.58       70.25     14.84 o 
   7   2  12      800.66      847.92     49.47 o 
   8   2  12     1783.63     2152.96    109.82 o 
   9   2  12     2454.69     2572.47    124.67 o 
  10   2  12     1241.07     1846.24    143.46 o 
 -10   3  12       71.29      106.86     32.65 o 
  -9   3  12     2351.21     2434.94    135.55 o 
  -8   3  12       64.85      153.36     40.57 o 
  -7   3  12     1140.71     1152.66     82.12 o 
  -6   3  12      736.74      856.83     53.43 o 
  -5   3  12      234.90      252.30     26.71 o 
  -4   3  12      239.03      337.39     39.58 o 
  -3   3  12     9926.28     9278.69    264.17 o 
  -2   3  12      127.33      192.94     38.59 o 
  -1   3  12     5264.74     5404.16    190.96 o 
   0   3  12       93.59      189.97     10.88 o 
   1   3  12      660.09      658.95     22.76 o 
   2   3  12     2063.57     2116.35     36.61 o 
   3   3  12       51.29       36.61      4.95 o 
   4   3  12       44.00       31.66      4.95 o 
   5   3  12       14.21       12.86      6.93 o 
   6   3  12       87.55      117.74     21.77 o 
   7   3  12     6547.88     6649.83    175.13 o 
   8   3  12      898.19      928.07    112.79 o 
   9   3  12      409.78      499.65     84.10 o 
  10   3  12       61.90     1008.21    147.42 o 
 -10   4  12      345.58      461.07     66.29 o 
  -9   4  12      624.82      647.07     70.25 o 
  -8   4  12     1096.15     1084.39     88.06 o 
  -7   4  12     1243.92     1257.54     89.05 o 
  -6   4  12     2310.23     2174.72     90.04 o 
  -5   4  12     8105.55     7844.05    201.84 o 
  -4   4  12       10.17       17.81     11.87 o 
  -3   4  12     1343.58     1352.52     77.17 o 
  -2   4  12      347.57      399.72     59.36 o 
  -1   4  12     1530.78     1090.33     47.49 o 
   0   4  12     4120.01     4308.88     60.35 o 
   1   4  12      422.54      341.35     22.76 o 
   2   4  12     2414.80     2534.87     51.45 o 
   3   4  12     3762.04     4098.14     54.42 o 
   4   4  12      119.48      166.22     15.83 o 
   5   4  12     3801.59     3783.51    179.08 o 
   6   4  12     1873.73     1924.40    139.51 o 
   7   4  12     1524.43     1628.57    135.55 o 
   8   4  12      267.19      290.89     66.29 o 
   9   4  12     3218.13     3436.22    225.59 o 
  -9   5  12       58.76       99.93     29.68 o 
  -8   5  12     4806.57     4633.41    186.01 o 
  -7   5  12      255.96      246.36     42.54 o 
  -6   5  12      712.98      693.58     53.43 o 
  -5   5  12      149.56      189.97     35.62 o 
  -4   5  12     2994.38     2822.79    123.68 o 
  -3   5  12     1482.63     1326.80     83.11 o 
  -2   5  12     1621.74     1334.71     80.14 o 
  -1   5  12     5089.56     5275.54    101.91 o 
   0   5  12     1474.20     1489.06     39.58 o 
   1   5  12      426.50      469.97     28.69 o 
   2   5  12    12420.05    11901.62    163.25 o 
   3   5  12      119.62      149.40     16.82 o 
   4   5  12      444.01      441.28     34.63 o 
   5   5  12       99.47       92.02     19.79 o 
   6   5  12      685.64      756.90     89.05 o 
   7   5  12     2154.15     3037.49    190.96 o 
   8   5  12     3287.51     3273.96    210.74 o 
   9   5  12      136.86      157.32     52.44 o 
  -8   6  12      661.52      582.76     68.27 o 
  -7   6  12      169.13      218.66     43.53 o 
  -6   6  12     9494.02     9297.49    254.28 o 
  -5   6  12       33.79       21.77     13.85 o 
  -4   6  12     1210.20     1153.65     84.10 o 
  -3   6  12      312.20      369.05     47.49 o 
  -2   6  12      368.78      332.44     29.68 o 
  -1   6  12        9.28       36.61     10.88 o 
   0   6  12    14638.89    15129.08    198.87 o 
   1   6  12       50.36       47.49     11.87 o 
   2   6  12      561.96      616.40     39.58 o 
   3   6  12      161.79      162.26     22.76 o 
   4   6  12     8094.72     7882.63    185.02 o 
   5   6  12     2066.15     2057.97    100.92 o 
   6   6  12     1702.53     1672.10     94.98 o 
   7   6  12      528.44      590.68     62.33 o 
   8   6  12     1441.38     1463.34    141.49 o 
  -8   7  12     2523.85     2442.85    146.43 o 
  -7   7  12      847.78      818.24     66.29 o 
  -6   7  12     2752.46     2423.07    137.53 o 
  -5   7  12      253.52      225.59     41.56 o 
  -4   7  12     2486.86     2448.79     94.98 o 
  -3   7  12      906.36      981.50     57.39 o 
  -2   7  12     3048.09     2945.48    136.54 o 
  -1   7  12      111.22       57.39     16.82 o 
   0   7  12      121.75      110.81     25.72 o 
   1   7  12     1428.44     1402.98     85.09 o 
   2   7  12    10758.24    10466.98    230.53 o 
   3   7  12     3140.33     3001.87     95.97 o 
   4   7  12       82.06       95.97     22.76 o 
   5   7  12       74.07       81.13     23.75 o 
   6   7  12     2029.56     1962.00    107.85 o 
   7   7  12     1398.80     1635.50    105.87 o 
  -7   8  12        1.37       66.29     26.71 o 
  -6   8  12     2839.76     2913.81    161.27 o 
  -5   8  12     2696.83     2801.02    151.38 o 
  -4   8  12      598.01      560.01     66.29 o 
  -3   8  12        0.79       11.87     26.71 o 
  -2   8  12      634.18      676.76     71.24 o 
  -1   8  12     6060.52     5962.19    204.81 o 
   0   8  12      904.90     1019.09     89.05 o 
   1   8  12        6.03       44.52     24.74 o 
   2   8  12      358.81      281.98     40.57 o 
   3   8  12      831.36      886.51     75.20 o 
   4   8  12      888.78      934.99    103.89 o 
   5   8  12     5325.44     4816.45    178.09 o 
   6   8  12     1039.65     1109.13    123.68 o 
  -5   9  12      175.39      132.58     37.60 o 
  -4   9  12     1258.88     1199.17    103.89 o 
  -3   9  12     4998.96     4881.75    202.83 o 
  -2   9  12        0.49       23.75     30.67 o 
  -1   9  12      258.64      243.40     41.56 o 
   0   9  12      662.33      630.25    107.85 o 
   1   9  12     4785.06     4385.07    272.09 o 
   2   9  12        6.48      294.84     69.26 o 
   3   9  12     4351.47     4038.77    165.23 o 
   4   9  12     1591.52     1498.96    105.87 o 
   5   9  12      600.95      508.56     60.35 o 
  -3  10  12      323.43      370.04     63.32 o 
  -2  10  12       82.24       83.11     31.66 o 
  -1  10  12     4402.70     4412.77    200.85 o 
   0  10  12      676.30     1834.37    210.74 o 
   1  10  12      667.60      522.41     99.93 o 
   2  10  12       71.05     1023.05    109.82 o 
   3  10  12      120.05      159.30     34.63 o 
  -9   0  13    10672.23    10761.82    278.02 o 
  -7   0  13     6001.46     5762.33    176.12 o 
  -5   0  13       13.75        5.94      2.97 o 
  -3   0  13    10662.08    10488.74    158.31 o 
  -1   0  13    16197.67    15120.17    174.14 o 
   1   0  13     9993.29     9723.93     73.22 o 
   3   0  13    17444.29    18445.58    303.75 o 
   5   0  13    20092.06    19930.69    374.99 o 
   7   0  13     1896.89     1844.26    132.58 o 
   9   0  13      424.23      246.36     62.33 o 
 -10   1  13      936.08     1028.00     65.30 o 
  -9   1  13       88.15      151.38     21.77 o 
  -8   1  13       28.22       13.85      3.96 o 
  -7   1  13       40.02       43.53     12.86 o 
  -6   1  13     3820.40     3784.50     88.06 o 
  -5   1  13      849.24      837.04     33.64 o 
  -4   1  13     1791.08     2053.03     54.42 o 
  -3   1  13      583.98      372.02     24.74 o 
  -2   1  13     1564.95     1813.59     49.47 o 
  -1   1  13     1109.38     1269.41     32.65 o 
   0   1  13     5972.75     6172.93     69.26 o 
   1   1  13      233.63      254.28      9.89 o 
   2   1  13    12089.83    11899.64    104.88 o 
   3   1  13     8367.29     7539.31    102.90 o 
   4   1  13       53.10       27.70      1.98 o 
   5   1  13     7871.98     7939.03    166.22 o 
   6   1  13      280.77      282.97     35.62 o 
   7   1  13      312.61      310.67     38.59 o 
   8   1  13     4640.80     4832.28    162.26 o 
   9   1  13     1447.33     1712.67    102.90 o 
  10   1  13       90.37     2038.19    407.64 o 
 -10   2  13     1488.35     1408.92     89.05 o 
  -9   2  13     1208.97     1165.53     93.00 o 
  -8   2  13     5540.31     5369.53    148.41 o 
  -7   2  13     2893.42     2732.75     98.94 o 
  -6   2  13      139.45      161.27     19.79 o 
  -5   2  13      955.77      960.72     43.53 o 
  -4   2  13     5184.50     5125.15    124.67 o 
  -3   2  13      428.43      378.94     31.66 o 
  -2   2  13      678.80      682.69     37.60 o 
  -1   2  13      936.63      764.81     28.69 o 
   0   2  13    17720.27    17141.54    161.27 o 
   1   2  13    20895.12    20927.02    129.61 o 
   2   2  13    20783.23    21221.87    147.42 o 
   3   2  13        1.34       13.85      2.97 o 
   4   2  13     5030.97     5034.12     75.20 o 
   5   2  13      885.09      890.47     42.54 o 
   6   2  13    10689.18    10636.17    161.27 o 
   7   2  13     1593.99     1586.03     86.08 o 
   8   2  13     1708.36     2467.59    136.54 o 
   9   2  13       41.37      227.56     48.48 o 
  10   2  13     1727.38     2117.34    121.70 o 
 -10   3  13     1416.50     1412.88    108.84 o 
  -9   3  13      293.87      278.02     43.53 o 
  -8   3  13     2039.72     1916.49    114.77 o 
  -7   3  13      173.79      230.53     39.58 o 
  -6   3  13     3372.75     3209.65    103.89 o 
  -5   3  13       47.94       86.08     22.76 o 
  -4   3  13       80.54       93.99     19.79 o 
  -3   3  13     1992.33     2313.24    133.57 o 
  -2   3  13     3097.19     2589.29    138.52 o 
  -1   3  13      451.31      495.69     35.62 o 
   0   3  13        4.00       19.79      2.97 o 
   1   3  13      477.27      493.72     19.79 o 
   2   3  13    12012.77    11199.14     83.11 o 
   3   3  13      386.71      453.15     16.82 o 
   4   3  13    14300.13    14340.52    130.60 o 
   5   3  13      527.21      489.76     31.66 o 
   6   3  13     2756.88     2758.48    104.88 o 
   7   3  13     1754.13     1808.64     93.99 o 
   8   3  13     5920.93     5543.67    261.20 o 
   9   3  13        5.65      135.55     62.33 o 
  -9   4  13      141.72      186.01     38.59 o 
  -8   4  13     3117.14     3021.66    146.43 o 
  -7   4  13      369.67      375.98     50.46 o 
  -6   4  13     1577.22     1586.03     77.17 o 
  -5   4  13     3960.93     3555.94    137.53 o 
  -4   4  13     3460.84     3490.64    131.59 o 
  -3   4  13     1126.83     1139.80     72.23 o 
  -2   4  13       86.62       44.52     24.74 o 
  -1   4  13      530.95      459.09     24.74 o 
   0   4  13    13156.16    12517.04    121.70 o 
   1   4  13     1065.16     1069.55     39.58 o 
   2   4  13     9593.30     9276.71     82.12 o 
   3   4  13     1553.23     1536.55     33.64 o 
   4   4  13     2114.35     2063.91     68.27 o 
   5   4  13      871.79      890.47     88.06 o 
   6   4  13     3768.95     3521.31    188.98 o 
   7   4  13     1054.16     1028.99    111.80 o 
   8   4  13     1246.20     1253.58    127.63 o 
   9   4  13      390.85     1568.22    166.22 o 
  -9   5  13      240.88      224.60     40.57 o 
  -8   5  13      126.02      196.89     41.56 o 
  -7   5  13     1747.32     1720.59    109.82 o 
  -6   5  13      110.01      116.75     25.72 o 
  -5   5  13     3143.75     3021.66    134.56 o 
  -4   5  13     1502.27     1540.51     93.00 o 
  -3   5  13     9082.49     8319.95    207.78 o 
  -2   5  13      650.93      638.17     56.40 o 
  -1   5  13     3455.48     3074.10     77.17 o 
   0   5  13      356.28      430.39     23.75 o 
   1   5  13      997.05      920.15     39.58 o 
   2   5  13    11381.24    11370.31    162.26 o 
   3   5  13    10154.56     9812.98    156.33 o 
   4   5  13     1387.28     1291.18     58.38 o 
   5   5  13      825.89      766.79     59.36 o 
   6   5  13      474.49      623.33     92.02 o 
   7   5  13     3076.03     2949.43    189.97 o 
   8   5  13     1429.77     2076.77    175.13 o 
   9   5  13      610.01      858.81    118.73 o 
  -8   6  13      153.81      287.92     49.47 o 
  -7   6  13      122.39      124.67     31.66 o 
  -6   6  13      859.72      805.38     77.17 o 
  -5   6  13      211.94      206.79     40.57 o 
  -4   6  13       86.08       60.35     19.79 o 
  -3   6  13      734.74      618.38     60.35 o 
  -2   6  13      493.11      554.07     39.58 o 
  -1   6  13     5000.59     4909.46    163.25 o 
   0   6  13     1751.64     1962.99     70.25 o 
   1   6  13     1213.86     1247.65     49.47 o 
   2   6  13        8.31       18.80      6.93 o 
   3   6  13     2682.50     2619.96     85.09 o 
   4   6  13       97.71      104.88     28.69 o 
   5   6  13     3698.43     3693.47    135.55 o 
   6   6  13      526.39      533.29     57.39 o 
   7   6  13     2004.92     1911.54    108.84 o 
   8   6  13      126.38      397.74     64.31 o 
  -8   7  13     1007.39      968.63     92.02 o 
  -7   7  13      472.33      546.15     53.43 o 
  -6   7  13     1110.58     1059.66     93.99 o 
  -5   7  13     4086.46     3840.89    169.19 o 
  -4   7  13       56.55      118.73     22.76 o 
  -3   7  13     4823.60     4539.42    174.14 o 
  -2   7  13     2349.43     2364.69    123.68 o 
  -1   7  13        3.51       -6.93      6.93 o 
   0   7  13     3297.31     3145.34    139.51 o 
   1   7  13     1155.47     1126.94     63.32 o 
   2   7  13     2124.32     2227.16    107.85 o 
   3   7  13    10978.33    10613.41    181.06 o 
   4   7  13      281.15      258.24     36.61 o 
   5   7  13      559.40      582.76     56.40 o 
   6   7  13       25.57      212.72     44.52 o 
   7   7  13     1050.68     1151.67     87.07 o 
  -7   8  13      951.43      861.78     71.24 o 
  -6   8  13     1401.91     1388.14    111.80 o 
  -5   8  13        2.07       32.65     29.68 o 
  -4   8  13      180.42      166.22     39.58 o 
  -3   8  13      731.01      716.33     74.21 o 
  -2   8  13     1594.20     1726.52    112.79 o 
  -1   8  13     1186.83     1273.37     98.94 o 
   0   8  13     2703.60     2666.46    135.55 o 
   1   8  13      886.90      906.30     72.23 o 
   2   8  13      209.53      212.72     35.62 o 
   3   8  13       15.69      115.76     27.70 o 
   4   8  13       51.21       99.93     30.67 o 
   5   8  13      874.39      978.53     86.08 o 
   6   8  13      864.79      981.50    116.75 o 
  -5   9  13      226.84      330.46     66.29 o 
  -4   9  13      292.97      290.89     51.45 o 
  -3   9  13       40.45       75.20     34.63 o 
  -2   9  13     1681.46     1706.73    118.73 o 
  -1   9  13      304.49      376.97     59.36 o 
   0   9  13     1422.90     1491.04    109.82 o 
   1   9  13      173.39     1348.57    194.91 o 
   2   9  13     3765.79     3616.30    157.32 o 
   3   9  13       27.81      284.95     81.13 o 
   4   9  13      315.72      457.11     59.36 o 
   5   9  13      102.62      577.82    165.23 o 
  -3  10  13      862.76     1103.19    102.90 o 
  -2  10  13      384.27      508.56     71.24 o 
  -1  10  13        2.43      149.40     64.31 o 
   0  10  13     4504.31     4435.53    298.80 o 
   1  10  13       81.07       48.48     36.61 o 
   2  10  13     2581.37     2566.53    140.50 o 
   3  10  13        0.48      254.28     96.96 o 
 -10   0  14       50.07       37.60     22.76 o 
  -8   0  14     6683.05     6755.70    207.78 o 
  -6   0  14     1076.88     1077.47     53.43 o 
  -4   0  14     1970.20     1904.62     73.22 o 
  -2   0  14    39749.14    39056.99    242.41 o 
   0   0  14      294.97      349.26     20.78 o 
   2   0  14    18975.01    19875.28    197.88 o 
   4   0  14     1751.22     1796.77    104.88 o 
   6   0  14    12533.79    11898.65    315.62 o 
   8   0  14     3303.24     3218.55    184.03 o 
  10   0  14     3515.58     3239.33    211.73 o 
 -10   1  14     3809.81     3921.03    127.63 o 
  -9   1  14      408.12      438.31     39.58 o 
  -8   1  14      656.09      596.61     43.53 o 
  -7   1  14     1229.73     1274.36     59.36 o 
  -6   1  14     6947.15     6856.62    101.91 o 
  -5   1  14     3083.91     3002.86     64.31 o 
  -4   1  14      248.71      121.70     13.85 o 
  -3   1  14       47.42       68.27      9.89 o 
  -2   1  14     1223.90     1356.48     38.59 o 
  -1   1  14     1405.62     1557.33     37.60 o 
   0   1  14     2993.06     2885.12     47.49 o 
   1   1  14     5510.17     5243.88     39.58 o 
   2   1  14       64.59       42.54      5.94 o 
   3   1  14     1258.98     1191.25     41.56 o 
   4   1  14    10612.44    10911.22    128.62 o 
   5   1  14     2167.40     2201.44     89.05 o 
   6   1  14     1774.62     1628.57     83.11 o 
   7   1  14      132.48      105.87     24.74 o 
   8   1  14     6318.52     6308.48    186.01 o 
   9   1  14     1637.95     2072.82    117.74 o 
  10   1  14     4072.29     3897.29    164.24 o 
 -10   2  14        1.69       48.48     17.81 o 
  -9   2  14      879.50      867.71     56.40 o 
  -8   2  14     1370.64     1319.87     74.21 o 
  -7   2  14     4847.38     4722.46    130.60 o 
  -6   2  14     1201.63     1196.20     52.44 o 
  -5   2  14      377.05      330.46     25.72 o 
  -4   2  14       18.48       17.81     10.88 o 
  -3   2  14     6806.84     6447.99    129.61 o 
  -2   2  14     8450.43     8433.74    131.59 o 
  -1   2  14      838.56      793.51     29.68 o 
   0   2  14      558.43      627.29     32.65 o 
   1   2  14      164.92      127.63     10.88 o 
   2   2  14     2311.15     2184.62     48.48 o 
   3   2  14    10593.44    10538.21    128.62 o 
   4   2  14        2.29        5.94      2.97 o 
   5   2  14     7886.49     8071.61    169.19 o 
   6   2  14     5342.44     5238.93    149.40 o 
   7   2  14     6469.40     6089.82    170.18 o 
   8   2  14     3351.06     3503.50    141.49 o 
   9   2  14     1543.44     1653.31    100.92 o 
  10   2  14      240.08      312.65     50.46 o 
 -10   3  14        5.86       64.31     28.69 o 
  -9   3  14       75.47       56.40     20.78 o 
  -8   3  14      775.44      667.85     68.27 o 
  -7   3  14     2357.02     2497.27    123.68 o 
  -6   3  14     1347.18     1418.81     70.25 o 
  -5   3  14    14185.04    13753.80    208.77 o 
  -4   3  14     1124.12     1185.31     73.22 o 
  -3   3  14      268.75      298.80     48.48 o 
  -2   3  14      241.68      207.78     38.59 o 
  -1   3  14     2839.55     2697.13     71.24 o 
   0   3  14     2899.03     2975.16     43.53 o 
   1   3  14     2318.39     1994.65     41.56 o 
   2   3  14     1418.83     1430.69     28.69 o 
   3   3  14     6957.07     6832.87     75.20 o 
   4   3  14      145.33      155.34     13.85 o 
   5   3  14     9527.69     9885.20    147.42 o 
   6   3  14       93.97      153.36     28.69 o 
   7   3  14        0.43       18.80     16.82 o 
   8   3  14       95.66      240.43     68.27 o 
   9   3  14     4010.27     4103.09    239.44 o 
  -9   4  14      280.59      391.81     56.40 o 
  -8   4  14      231.17      225.59     40.57 o 
  -7   4  14     3667.88     3434.24    150.39 o 
  -6   4  14     3439.64     3331.35    112.79 o 
  -5   4  14       23.93       30.67     15.83 o 
  -4   4  14      757.55      691.60     59.36 o 
  -3   4  14     9055.05     8680.10    200.85 o 
  -2   4  14     2220.94     2200.45    140.50 o 
  -1   4  14      681.81      639.16     26.71 o 
   0   4  14      274.77      277.04     16.82 o 
   1   4  14     1189.20     1105.17     41.56 o 
   2   4  14      307.03      256.26     13.85 o 
   3   4  14     5614.32     5554.55     86.08 o 
   4   4  14      576.43      533.29     36.61 o 
   5   4  14     3840.87     3845.84    186.01 o 
   6   4  14       55.92       38.59     35.62 o 
   7   4  14     3983.05     4125.84    218.66 o 
   8   4  14      747.71      885.52    110.81 o 
   9   4  14     2198.95     2443.84    192.94 o 
  -9   5  14        0.61       41.56     23.75 o 
  -8   5  14        3.07       -0.99      8.90 o 
  -7   5  14     1428.42     1366.38     98.94 o 
  -6   5  14      238.54      291.88     43.53 o 
  -5   5  14     4646.81     4279.20    161.27 o 
  -4   5  14     1709.31     1617.69     95.97 o 
  -3   5  14        6.00       28.69     19.79 o 
  -2   5  14     2477.28     2538.83    112.79 o 
  -1   5  14       39.08       53.43     10.88 o 
   0   5  14    10714.02    10498.64    158.31 o 
   1   5  14       10.90       52.44     11.87 o 
   2   5  14       73.70       97.95     16.82 o 
   3   5  14     2206.94     2158.89     74.21 o 
   4   5  14     2367.44     2278.61     96.96 o 
   5   5  14      605.00      584.74     51.45 o 
   6   5  14     4749.32     4515.67    153.36 o 
   7   5  14       22.66      219.65     79.15 o 
   8   5  14     1811.49     1937.27    163.25 o 
   9   5  14     1975.62     2291.47    187.00 o 
  -8   6  14     5980.15     5841.48    220.64 o 
  -7   6  14      837.83      879.59     70.25 o 
  -6   6  14       12.71       23.75     21.77 o 
  -5   6  14     1160.29      953.79     80.14 o 
  -4   6  14      655.93      568.91     59.36 o 
  -3   6  14     1108.84     1113.09     83.11 o 
  -2   6  14    13594.68    13284.82    187.00 o 
  -1   6  14      588.35      531.31     56.40 o 
   0   6  14     1344.02     1484.12     63.32 o 
   1   6  14      187.13      187.99     20.78 o 
   2   6  14     2685.88     2596.21     83.11 o 
   3   6  14      867.72      941.92     53.43 o 
   4   6  14      996.93     1019.09     67.28 o 
   5   6  14      367.65      361.13     44.52 o 
   6   6  14     2817.27     2896.99    126.64 o 
   7   6  14      601.85      597.60     61.34 o 
   8   6  14     3698.47     3864.64    165.23 o 
  -8   7  14      117.10       84.10     32.65 o 
  -7   7  14       44.86       72.23     18.80 o 
  -6   7  14     3038.51     2856.43    151.38 o 
  -5   7  14       45.24      114.77     33.64 o 
  -4   7  14     6308.96     5996.82    208.77 o 
  -3   7  14      926.80      809.34     76.18 o 
  -2   7  14      136.53      176.12     35.62 o 
  -1   7  14      162.64      170.18     31.66 o 
   0   7  14     5386.51     5517.94    184.03 o 
   1   7  14     2350.22     2314.23     92.02 o 
   2   7  14     2415.89     2397.34    111.80 o 
   3   7  14      537.01      555.06     42.54 o 
   4   7  14     2528.01     2406.25    106.86 o 
   5   7  14     1562.06     1623.62     93.00 o 
   6   7  14     4589.19     4679.91    168.20 o 
   7   7  14       47.09       80.14     26.71 o 
  -7   8  14      932.11     1061.64     81.13 o 
  -6   8  14      234.17      313.64     60.35 o 
  -5   8  14       24.57       25.72     16.82 o 
  -4   8  14      158.96      235.48     48.48 o 
  -3   8  14     3659.80     3680.61    168.20 o 
  -2   8  14     1803.20     1616.70    111.80 o 
  -1   8  14      129.22      183.04     40.57 o 
   0   8  14       14.25       21.77     20.78 o 
   1   8  14       23.48       14.84      3.96 o 
   2   8  14       86.40       63.32     20.78 o 
   3   8  14     6804.35     6545.94    200.85 o 
   4   8  14       20.35       54.42     28.69 o 
   5   8  14      259.61      314.63     46.50 o 
   6   8  14      946.90      996.34    117.74 o 
  -5   9  14     5191.38     5244.87    220.64 o 
  -4   9  14      246.08      302.76     55.41 o 
  -3   9  14        0.05        9.89     14.84 o 
  -2   9  14      588.49      443.26     61.34 o 
  -1   9  14     4767.44     4620.55    193.92 o 
   0   9  14       51.14      196.89     46.50 o 
   1   9  14     4694.10     4107.04    268.13 o 
   2   9  14      236.67      259.23     45.51 o 
   3   9  14     1793.89     1738.39    109.82 o 
   4   9  14       37.23       47.49     26.71 o 
   5   9  14     2615.90     2642.72    142.48 o 
  -3  10  14     1665.28     1655.28    125.66 o 
  -2  10  14     1370.35     1908.57    184.03 o 
  -1  10  14        2.23       12.86     10.88 o 
   0  10  14        3.90      832.09    159.30 o 
   1  10  14      114.92       65.30     28.69 o 
   2  10  14      720.70      903.33     84.10 o 
   3  10  14     3191.39     3399.62    163.25 o 
  -9   0  15     2592.64     2372.61    131.59 o 
  -7   0  15     1997.53     2057.97    106.86 o 
  -5   0  15      458.50      454.14     32.65 o 
  -3   0  15     2680.00     2182.64     75.20 o 
  -1   0  15     9970.37     9567.60    146.43 o 
   1   0  15    10382.19    11460.34     86.08 o 
   3   0  15    41802.95    42567.42    302.76 o 
   5   0  15      601.99      743.05     73.22 o 
   7   0  15      396.30      378.94     60.35 o 
   9   0  15     3430.93     3114.66    198.87 o 
 -10   1  15      691.55      815.27     59.36 o 
  -9   1  15     2134.90     2048.08     87.07 o 
  -8   1  15     1555.24     1537.54     70.25 o 
  -7   1  15     2032.30     2145.04     77.17 o 
  -6   1  15       11.00       45.51     13.85 o 
  -5   1  15     9608.56     9647.74    117.74 o 
  -4   1  15        5.76       16.82      3.96 o 
  -3   1  15       56.00       49.47      8.90 o 
  -2   1  15      500.51      523.40     24.74 o 
  -1   1  15     8734.31     8886.89     92.02 o 
   0   1  15    12290.14    12240.00    100.92 o 
   1   1  15    40887.78    39549.72    147.42 o 
   2   1  15      600.22      543.19     23.75 o 
   3   1  15     1409.24     1675.07     51.45 o 
   4   1  15      562.66      630.25     31.66 o 
   5   1  15     4293.00     4181.25    124.67 o 
   6   1  15     8686.31     8538.61    190.96 o 
   7   1  15      943.85      967.64     69.26 o 
   8   1  15      281.42      340.36     54.42 o 
   9   1  15     3871.79     3505.48    148.41 o 
  10   1  15       56.39      464.03     73.22 o 
 -10   2  15     1135.87     1203.12     85.09 o 
  -9   2  15       13.54       29.68     12.86 o 
  -8   2  15      595.34      599.58     51.45 o 
  -7   2  15       43.69       19.79     16.82 o 
  -6   2  15     1227.65     1214.01     53.43 o 
  -5   2  15       40.99       44.52     11.87 o 
  -4   2  15     2872.12     3138.41    100.92 o 
  -3   2  15     1720.56     1499.95     63.32 o 
  -2   2  15     8064.13     7010.96    105.87 o 
  -1   2  15    13132.26    13039.44    121.70 o 
   0   2  15       74.51       59.36      9.89 o 
   1   2  15     1675.81     1903.63     40.57 o 
   2   2  15     3724.83     3609.37     63.32 o 
   3   2  15       73.26       46.50      8.90 o 
   4   2  15    13517.50    13833.94    156.33 o 
   5   2  15     1750.76     1812.60     82.12 o 
   6   2  15     1184.50     1178.39     71.24 o 
   7   2  15      100.97      152.37     34.63 o 
   8   2  15     3575.68     3799.34    146.43 o 
   9   2  15      193.26      815.27    155.34 o 
  10   2  15       47.02      217.67     63.32 o 
 -10   3  15      965.55      949.83     90.04 o 
  -9   3  15       57.01       74.21     20.78 o 
  -8   3  15     2686.57     2639.75    135.55 o 
  -7   3  15        1.03       62.33     31.66 o 
  -6   3  15      170.57      224.60     29.68 o 
  -5   3  15      442.93      496.68     42.54 o 
  -4   3  15     5225.72     4872.85    150.39 o 
  -3   3  15       14.39      257.25     50.46 o 
  -2   3  15     2009.84     2101.51    130.60 o 
  -1   3  15     3713.67     3919.06     89.05 o 
   0   3  15    13909.01    12431.95    215.69 o 
   1   3  15       89.17      157.32     13.85 o 
   2   3  15    11657.10    11395.04    193.92 o 
   3   3  15     1347.62     1325.81     32.65 o 
   4   3  15        7.43       14.84      3.96 o 
   5   3  15      223.92      258.24     30.67 o 
   6   3  15    13631.34    13593.51    238.45 o 
   7   3  15       54.39       98.94     24.74 o 
   8   3  15       53.35      197.88     75.20 o 
   9   3  15       27.47      274.07     98.94 o 
  -9   4  15     1517.96     1397.05    107.85 o 
  -8   4  15      245.23      222.62     39.58 o 
  -7   4  15     1838.89     1857.12    112.79 o 
  -6   4  15      957.96      942.91     61.34 o 
  -5   4  15        0.86       29.68     19.79 o 
  -4   4  15      476.87      499.65     50.46 o 
  -3   4  15       63.79      114.77     30.67 o 
  -2   4  15     9090.97     8379.32    194.91 o 
  -1   4  15     2479.77     2456.71     74.21 o 
   0   4  15     1197.08     1098.25     31.66 o 
   1   4  15      150.51      133.57     14.84 o 
   2   4  15      800.48      715.34     29.68 o 
   3   4  15     4590.73     4681.89     81.13 o 
   4   4  15    10438.24    10280.97    157.32 o 
   5   4  15       10.07       37.60     20.78 o 
   6   4  15       79.26       41.56     20.78 o 
   7   4  15     2785.71     2654.59    177.10 o 
   8   4  15      591.36      642.13     93.99 o 
   9   4  15      933.63     1056.69    130.60 o 
  -9   5  15     1572.29     1488.07    113.78 o 
  -8   5  15        3.83       49.47     24.74 o 
  -7   5  15     1938.15     1843.27    114.77 o 
  -6   5  15      827.66      841.00     74.21 o 
  -5   5  15     3348.27     3199.75    140.50 o 
  -4   5  15      467.06      514.49     56.40 o 
  -3   5  15     2185.59     2185.61    108.84 o 
  -2   5  15      234.15      302.76     40.57 o 
  -1   5  15       92.47       93.99     12.86 o 
   0   5  15     6396.19     6543.96    127.63 o 
   1   5  15    18139.78    18105.23    182.05 o 
   2   5  15     1713.18     1521.71     61.34 o 
   3   5  15       60.09       75.20     13.85 o 
   4   5  15     1196.27     1148.71     69.26 o 
   5   5  15     2811.93     2757.49    114.77 o 
   6   5  15      934.36     1133.86     81.13 o 
   7   5  15     1854.33     2051.05    161.27 o 
   8   5  15      605.02      607.50     92.02 o 
  -8   6  15      570.64      531.31     68.27 o 
  -7   6  15     8085.85     7581.85    194.91 o 
  -6   6  15      455.27      559.02     67.28 o 
  -5   6  15      328.19      288.91     46.50 o 
  -4   6  15     1336.10     1198.18     89.05 o 
  -3   6  15     2067.59     2148.01    114.77 o 
  -2   6  15      630.85      759.87     68.27 o 
  -1   6  15     3754.80     3707.32    144.45 o 
   0   6  15      151.90      180.07     22.76 o 
   1   6  15      170.87      150.39     17.81 o 
   2   6  15        4.07        9.89      7.92 o 
   3   6  15    16106.97    15681.17    213.71 o 
   4   6  15       22.41      138.52     36.61 o 
   5   6  15     1253.28     1215.00     78.16 o 
   6   6  15        4.14       63.32     22.76 o 
   7   6  15     1591.27     1629.56    100.92 o 
   8   6  15      442.06      935.98    112.79 o 
  -7   7  15      408.90      381.91     45.51 o 
  -6   7  15        7.08      171.17     41.56 o 
  -5   7  15     4090.44     4081.32    178.09 o 
  -4   7  15     2495.62     2523.00    137.53 o 
  -3   7  15      374.09      396.75     52.44 o 
  -2   7  15     2348.80     1995.64    115.76 o 
  -1   7  15     1241.07     1298.11     93.00 o 
   0   7  15      451.45      521.42     57.39 o 
   1   7  15     8454.74     8490.13    175.13 o 
   2   7  15        4.60       21.77     19.79 o 
   3   7  15        2.65       -2.97      8.90 o 
   4   7  15      385.22      480.85     49.47 o 
   5   7  15      725.42      834.07     68.27 o 
   6   7  15     3557.31     3818.14    154.35 o 
   7   7  15      955.20     1028.99     83.11 o 
  -6   8  15     2680.51     2415.15    148.41 o 
  -5   8  15      273.51      358.17     59.36 o 
  -4   8  15     1492.56     1288.21    102.90 o 
  -3   8  15     2248.19     2233.10    133.57 o 
  -2   8  15     9714.28     9353.89    265.16 o 
  -1   8  15     1371.06     1454.43    106.86 o 
   0   8  15       17.01       10.88     10.88 o 
   1   8  15      992.21      889.48     75.20 o 
   2   8  15      699.44      703.47     64.31 o 
   3   8  15     3586.11     3475.80    146.43 o 
   4   8  15     4005.48     4004.15    218.66 o 
   5   8  15       30.59      -15.83     15.83 o 
   6   8  15      124.13      164.24     50.46 o 
  -5   9  15      215.88      249.33     46.50 o 
  -4   9  15     3502.69     3600.47    180.07 o 
  -3   9  15       95.20      219.65     48.48 o 
  -2   9  15       86.54      113.78     36.61 o 
  -1   9  15      486.87      624.32     78.16 o 
   0   9  15     5733.78     5662.40    213.71 o 
   1   9  15     1502.96     2633.81    229.54 o 
   2   9  15      829.27      884.53     79.15 o 
   3   9  15      352.54      404.67     56.40 o 
   4   9  15        0.95       40.57     32.65 o 
   5   9  15       76.25      202.83     40.57 o 
  -3  10  15        1.00       54.42     28.69 o 
  -2  10  15     3816.11     3588.59    185.02 o 
  -1  10  15      969.21      978.53     96.96 o 
   0  10  15      181.62      174.14     80.14 o 
   1  10  15        3.72       -8.90     20.78 o 
   2  10  15      743.03      694.57    123.68 o 
 -10   0  16     7567.83     7804.47    256.26 o 
  -8   0  16     1700.73     1450.48     97.95 o 
  -6   0  16     2026.48     1869.00     72.23 o 
  -4   0  16     6277.31     5698.02    131.59 o 
  -2   0  16      386.76      561.99     39.58 o 
   0   0  16    18098.70    19755.56    159.30 o 
   2   0  16      298.85      234.49     16.82 o 
   4   0  16     6610.81     6179.86    200.85 o 
   6   0  16      859.00      739.09     79.15 o 
   8   0  16     1627.11     1597.90    130.60 o 
  10   0  16     2964.24     3077.07    208.77 o 
 -10   1  16       82.79       83.11     17.81 o 
  -9   1  16      369.00      377.95     37.60 o 
  -8   1  16     1268.93     1324.82     65.30 o 
  -7   1  16     3113.25     3108.73     93.99 o 
  -6   1  16     7562.70     7491.82    110.81 o 
  -5   1  16        3.59       24.74      8.90 o 
  -4   1  16      223.74      168.20     15.83 o 
  -3   1  16       23.48       10.88      3.96 o 
  -2   1  16     9594.28     9884.21    109.82 o 
  -1   1  16     4321.19     4423.66     66.29 o 
   0   1  16      133.63      300.78     15.83 o 
   1   1  16     2376.10     2182.64     31.66 o 
   2   1  16    15904.76    15722.73    100.92 o 
   3   1  16       11.23       38.59      9.89 o 
   4   1  16     6536.98     6653.79    106.86 o 
   5   1  16      842.32      883.54     57.39 o 
   6   1  16     6177.34     6172.93    165.23 o 
   7   1  16     1839.13     1898.68     96.96 o 
   8   1  16     1199.15     1293.16     86.08 o 
   9   1  16      354.20     1006.23     92.02 o 
  10   1  16        0.20       53.43     22.76 o 
 -10   2  16     2547.33     2815.86    130.60 o 
  -9   2  16     1952.09     1927.37     85.09 o 
  -8   2  16      226.46      236.47     32.65 o 
  -7   2  16     1315.62     1325.81     70.25 o 
  -6   2  16      846.59      816.26     43.53 o 
  -5   2  16     2790.26     2638.76     74.21 o 
  -4   2  16        7.13       73.22     18.80 o 
  -3   2  16       48.59       34.63     11.87 o 
  -2   2  16     2389.52     2505.19     64.31 o 
  -1   2  16     5447.73     5216.17     78.16 o 
   0   2  16     4302.42     4645.28     90.04 o 
   1   2  16     5596.04     5719.78     71.24 o 
   2   2  16      340.49      380.92     18.80 o 
   3   2  16     8176.73     8053.80    101.91 o 
   4   2  16     3557.35     3449.09     80.14 o 
   5   2  16     3912.31     3943.79    121.70 o 
   6   2  16      597.17      637.18     54.42 o 
   7   2  16      372.40      407.64     43.53 o 
   8   2  16      106.68      311.66     45.51 o 
   9   2  16     2893.04     3320.46    145.44 o 
 -10   3  16      102.14      101.91     33.64 o 
  -9   3  16     1429.09     1302.06    101.91 o 
  -8   3  16      150.27      210.74     42.54 o 
  -7   3  16    10025.59     9687.32    248.34 o 
  -6   3  16     1236.17     1146.73     64.31 o 
  -5   3  16      920.03      916.19     67.28 o 
  -4   3  16      735.56      662.91     56.40 o 
  -3   3  16     3823.92     3752.83    179.08 o 
  -2   3  16        0.27       16.82     11.87 o 
  -1   3  16     1828.94     1846.24     62.33 o 
   0   3  16        8.12       24.74      5.94 o 
   1   3  16    35046.90    35857.23    187.00 o 
   2   3  16      430.62      406.65     20.78 o 
   3   3  16     1485.16     1438.60     44.52 o 
   4   3  16       91.17       85.09     10.88 o 
   5   3  16      434.04      443.26     41.56 o 
   6   3  16      461.36      556.05     50.46 o 
   7   3  16    12497.53    12039.15    242.41 o 
   8   3  16     2133.22     1892.74    159.30 o 
   9   3  16       32.34       66.29     36.61 o 
  -9   4  16     1247.55     1396.06    107.85 o 
  -8   4  16       46.92       64.31     25.72 o 
  -7   4  16     2756.21     2803.00    137.53 o 
  -6   4  16       59.96       48.48     14.84 o 
  -5   4  16     6084.99     5812.79    182.05 o 
  -4   4  16     1103.54     1141.78     77.17 o 
  -3   4  16     1377.90     1498.96     86.08 o 
  -2   4  16     2668.12     2632.82    109.82 o 
  -1   4  16    11592.07    12058.94    167.21 o 
   0   4  16     3104.66     3045.41     83.11 o 
   1   4  16       54.81       35.62      6.93 o 
   2   4  16     2759.23     2995.94     62.33 o 
   3   4  16    16894.37    16857.58    174.14 o 
   4   4  16      320.17      389.83     40.57 o 
   5   4  16     8135.04     7618.46    183.04 o 
   6   4  16      518.83      569.90     78.16 o 
   7   4  16       22.24       99.93     58.38 o 
   8   4  16     1733.89     1790.83    153.36 o 
   9   4  16     2958.65     3432.27    229.54 o 
  -9   5  16      197.90      201.84     38.59 o 
  -8   5  16     1802.17     1698.82    115.76 o 
  -7   5  16     3416.90     3320.46    124.67 o 
  -6   5  16      105.10      121.70     30.67 o 
  -5   5  16      451.66      438.31     52.44 o 
  -4   5  16     7388.30     7034.71    202.83 o 
  -3   5  16       50.92       85.09     19.79 o 
  -2   5  16     4340.57     4043.72    146.43 o 
  -1   5  16      365.69      395.76     45.51 o 
   0   5  16      700.68      709.41     43.53 o 
   1   5  16     4626.28     4752.14     94.98 o 
   2   5  16     5714.52     5668.33    118.73 o 
   3   5  16      281.15      243.40     24.74 o 
   4   5  16      592.31      626.30     51.45 o 
   5   5  16      168.00      138.52     27.70 o 
   6   5  16     5645.21     5523.88    172.16 o 
   7   5  16     6413.25     6423.25    195.90 o 
   8   5  16       29.29      148.41     60.35 o 
  -8   6  16       17.12       53.43     20.78 o 
  -7   6  16      163.23      244.38     38.59 o 
  -6   6  16     4101.06     3924.00    171.17 o 
  -5   6  16        1.13       30.67     18.80 o 
  -4   6  16     6378.20     6261.98    203.82 o 
  -3   6  16      281.29      287.92     42.54 o 
  -2   6  16     9250.86     9157.00    234.49 o 
  -1   6  16      168.43      169.19     30.67 o 
   0   6  16     3393.99     3600.47    100.92 o 
   1   6  16     2438.31     2371.62     71.24 o 
   2   6  16       96.03      100.92     16.82 o 
   3   6  16        0.46       52.44     19.79 o 
   4   6  16    12786.27    12668.41    242.41 o 
   5   6  16      932.33      874.64     68.27 o 
   6   6  16     1669.14     1537.54     93.99 o 
   7   6  16       61.41      169.19     39.58 o 
   8   6  16     4245.56     4285.14    175.13 o 
  -7   7  16       19.39      106.86     29.68 o 
  -6   7  16     4128.67     3788.45    179.08 o 
  -5   7  16     2331.05     2062.92    127.63 o 
  -4   7  16     1872.24     1833.38    115.76 o 
  -3   7  16     1276.71     1339.66     98.94 o 
  -2   7  16     1403.04     1433.66     99.93 o 
  -1   7  16     3588.28     3635.09    154.35 o 
   0   7  16      368.49      310.67     42.54 o 
   1   7  16      797.82      788.56     55.41 o 
   2   7  16     2252.05     2169.78    108.84 o 
   3   7  16      119.56      151.38     22.76 o 
   4   7  16     1237.10     1222.91     79.15 o 
   5   7  16      122.20      169.19     35.62 o 
   6   7  16     4690.42     4883.73    174.14 o 
   7   7  16      845.52     1067.57     88.06 o 
  -6   8  16      132.77      228.55     48.48 o 
  -5   8  16     2663.61     2678.33    154.35 o 
  -4   8  16      406.51      639.16     81.13 o 
  -3   8  16       69.28      180.07     43.53 o 
  -2   8  16        8.08       72.23     35.62 o 
  -1   8  16     5133.70     5252.78    197.88 o 
   0   8  16      235.43      275.06     43.53 o 
   1   8  16     3469.16     3404.56    229.54 o 
   2   8  16       79.00       98.94     31.66 o 
   3   8  16     1824.57     1981.79    112.79 o 
   4   8  16     1556.42     1525.67    138.52 o 
   5   8  16      406.39      338.38     67.28 o 
   6   8  16     1787.68     1735.43    155.34 o 
  -5   9  16      362.82      408.63     64.31 o 
  -4   9  16      105.74      156.33     44.52 o 
  -3   9  16     3272.64     3232.40    170.18 o 
  -2   9  16      503.37      436.33     64.31 o 
  -1   9  16     2049.82     1926.38    127.63 o 
   0   9  16      850.08      880.58     87.07 o 
   1   9  16     4895.27     4439.49    280.99 o 
   2   9  16      246.81      233.50     41.56 o 
   3   9  16      515.98      529.33     61.34 o 
   4   9  16        0.03       39.58     32.65 o 
  -3  10  16       28.60       90.04     40.57 o 
  -2  10  16      182.51      497.67     76.18 o 
  -1  10  16     2878.16     3175.02    172.16 o 
   0  10  16      581.57      588.70    119.72 o 
   1  10  16     2292.55     2489.36    219.65 o 
   2  10  16      152.31      917.18    150.39 o 
  -9   0  17     8307.90     8051.82    246.36 o 
  -7   0  17     1834.59     1745.32    100.92 o 
  -5   0  17    18994.36    18696.89    220.64 o 
  -3   0  17    13405.01    13132.45    162.26 o 
  -1   0  17    19673.91    20531.26    227.56 o 
   1   0  17    45022.79    46154.03    185.02 o 
   3   0  17     1717.88     2091.61     71.24 o 
   5   0  17     3589.30     3394.67    162.26 o 
   7   0  17     1653.69     1494.01    123.68 o 
   9   0  17     3378.72     3174.03    203.82 o 
 -10   1  17       26.47       58.38     11.87 o 
  -9   1  17      378.09      363.11     37.60 o 
  -8   1  17      102.38      114.77     20.78 o 
  -7   1  17     1950.02     2100.52     78.16 o 
  -6   1  17     3198.08     3358.06     70.25 o 
  -5   1  17       11.73        8.90      5.94 o 
  -4   1  17      131.14      105.87     11.87 o 
  -3   1  17     6323.42     6172.93     95.97 o 
  -2   1  17     6975.41     6668.63     93.00 o 
  -1   1  17    22740.41    21885.76    152.37 o 
   0   1  17    17778.23    18880.92    118.73 o 
   1   1  17      620.71      641.14     17.81 o 
   2   1  17     3880.87     3994.25     52.44 o 
   3   1  17     7714.47     7993.45     98.94 o 
   4   1  17     4282.86     4260.40     87.07 o 
   5   1  17     1066.10      962.70     61.34 o 
   6   1  17       23.89       36.61     19.79 o 
   7   1  17     6687.59     6635.98    182.05 o 
   8   1  17      683.73      722.27     65.30 o 
   9   1  17     2418.88     2262.78    121.70 o 
 -10   2  17     3717.45     3724.14    150.39 o 
  -9   2  17      320.91      423.47     40.57 o 
  -8   2  17     1790.17     1740.37     87.07 o 
  -7   2  17        7.07       -1.98      4.95 o 
  -6   2  17      203.29      183.04     21.77 o 
  -5   2  17     6738.39     7019.87    122.69 o 
  -4   2  17    21911.58    21649.29    231.52 o 
  -3   2  17       28.23       93.00     14.84 o 
  -2   2  17       41.58       36.61      6.93 o 
  -1   2  17     1978.76     2126.24     50.46 o 
   0   2  17    10574.15    10807.33    141.49 o 
   1   2  17      455.23      419.51     20.78 o 
   2   2  17    14460.51    13865.60    206.79 o 
   3   2  17      144.69      139.51     13.85 o 
   4   2  17     3048.98     3058.27     77.17 o 
   5   2  17      579.25      597.60     47.49 o 
   6   2  17     9686.74     9467.67    203.82 o 
   7   2  17        0.95       83.11     34.63 o 
   8   2  17     1409.35     1881.86    106.86 o 
   9   2  17     1739.08     2035.22    115.76 o 
 -10   3  17      137.00      171.17     30.67 o 
  -9   3  17      441.97      440.29     60.35 o 
  -8   3  17     2650.42     2663.49    138.52 o 
  -7   3  17       44.16       99.93     31.66 o 
  -6   3  17     6161.38     5929.54    148.41 o 
  -5   3  17      325.12      339.37     41.56 o 
  -4   3  17       18.22       12.86      3.96 o 
  -3   3  17      222.36      253.29     33.64 o 
  -2   3  17     6566.14     5848.41    157.32 o 
  -1   3  17       30.33      106.86     18.80 o 
   0   3  17     3668.20     3213.61     82.12 o 
   1   3  17       40.17       55.41     12.86 o 
   2   3  17     5767.75     5976.04     79.15 o 
   3   3  17      932.51      932.02     36.61 o 
   4   3  17     7108.23     7164.32    105.87 o 
   5   3  17     2795.21     2905.90    105.87 o 
   6   3  17      306.62      293.85     34.63 o 
   7   3  17      766.50     1065.60    121.70 o 
   8   3  17     1844.75     2007.51    164.24 o 
   9   3  17      373.15      429.40     79.15 o 
  -9   4  17     1211.06     1237.75    102.90 o 
  -8   4  17       29.49       68.27     24.74 o 
  -7   4  17      276.43      212.72     40.57 o 
  -6   4  17     1928.04     1992.67     90.04 o 
  -5   4  17       97.41      111.80     28.69 o 
  -4   4  17    10558.18    10306.69    236.47 o 
  -3   4  17     5936.18     5621.83    168.20 o 
  -2   4  17      118.27       97.95     22.76 o 
  -1   4  17      239.46      246.36     25.72 o 
   0   4  17      213.94      174.14     19.79 o 
   1   4  17    11707.20    11635.47    140.50 o 
   2   4  17     3782.56     3626.19     64.31 o 
   3   4  17       14.14       37.60     12.86 o 
   4   4  17     1262.31     1211.04     69.26 o 
   5   4  17      872.38      852.87     62.33 o 
   6   4  17     1032.01     1097.26    107.85 o 
   7   4  17     2989.89     3084.98    195.90 o 
   8   4  17        7.94       40.57     27.70 o 
   9   4  17      259.62      376.97     99.93 o 
  -9   5  17        0.22       33.64     14.84 o 
  -8   5  17       90.51      167.21     40.57 o 
  -7   5  17     2971.02     2786.18    115.76 o 
  -6   5  17      873.15      717.32     71.24 o 
  -5   5  17      613.86      589.69     60.35 o 
  -4   5  17      803.10      850.89     71.24 o 
  -3   5  17     2254.28     2242.99    112.79 o 
  -2   5  17     3943.52     3821.10    144.45 o 
  -1   5  17     4161.49     3974.46    143.46 o 
   0   5  17     4954.15     5017.30    115.76 o 
   1   5  17     1735.55     1861.08     60.35 o 
   2   5  17       21.63       30.67      9.89 o 
   3   5  17     2259.22     2263.77     79.15 o 
   4   5  17      401.69      393.79     42.54 o 
   5   5  17      454.53      563.96     53.43 o 
   6   5  17     1560.82     1708.71     96.96 o 
   7   5  17     3589.07     3561.88    147.42 o 
   8   5  17      464.34      499.65     82.12 o 
  -8   6  17      259.86      377.95     61.34 o 
  -7   6  17      607.26      598.59     55.41 o 
  -6   6  17      591.56      703.47     78.16 o 
  -5   6  17     1809.43     1706.73    109.82 o 
  -4   6  17     1028.65     1008.21     83.11 o 
  -3   6  17     2270.12     2314.23    121.70 o 
  -2   6  17       91.48      174.14     41.56 o 
  -1   6  17       54.78       65.30     23.75 o 
   0   6  17      327.62      342.34     31.66 o 
   1   6  17     6987.11     6917.96    127.63 o 
   2   6  17        1.40       58.38     20.78 o 
   3   6  17      170.48      192.94     24.74 o 
   4   6  17     1092.23     1183.34     76.18 o 
   5   6  17      983.56      979.52     71.24 o 
   6   6  17      256.73      379.93     50.46 o 
   7   6  17     2781.90     2707.03    132.58 o 
   8   6  17       97.72      304.74     50.46 o 
  -7   7  17     4369.85     4443.44    159.30 o 
  -6   7  17     1875.02     2056.00    132.58 o 
  -5   7  17      363.46      410.61     62.33 o 
  -4   7  17        0.03        0.99     12.86 o 
  -3   7  17     1294.83     1328.78     98.94 o 
  -2   7  17      287.40      407.64     58.38 o 
  -1   7  17     6386.35     6126.43    200.85 o 
   0   7  17      169.37      117.74     28.69 o 
   1   7  17     1214.65     1302.06     70.25 o 
   2   7  17      910.66      920.15     54.42 o 
   3   7  17      691.61      654.00     46.50 o 
   4   7  17     2324.05     2494.30    113.78 o 
   5   7  17     2431.40     2363.70    114.77 o 
   6   7  17      855.22      860.79     76.18 o 
   7   7  17     3537.52     3471.84    154.35 o 
  -6   8  17       15.28       11.87     10.88 o 
  -5   8  17     2174.82     2078.75    137.53 o 
  -4   8  17     5050.93     4886.70    202.83 o 
  -3   8  17     2374.37     2214.30    134.56 o 
  -2   8  17      888.30      887.50     83.11 o 
  -1   8  17      768.29      918.17     84.10 o 
   0   8  17       30.81       25.72     14.84 o 
   1   8  17     3731.78     3451.06    233.50 o 
   2   8  17     3913.87     3759.76    155.34 o 
   3   8  17       10.39       57.39     24.74 o 
   4   8  17     1849.76     1974.86    156.33 o 
   5   8  17      200.70      194.91     52.44 o 
   6   8  17     1120.43     1154.64    130.60 o 
  -5   9  17      682.54      838.03     92.02 o 
  -4   9  17      467.87      443.26     63.32 o 
  -3   9  17      344.13      514.49     71.24 o 
  -2   9  17     1613.91     1606.80    117.74 o 
  -1   9  17       94.82      809.34    254.28 o 
   0   9  17     1371.74     1476.20    110.81 o 
   1   9  17        4.95      554.07    114.77 o 
   2   9  17     1355.15     1359.45     97.95 o 
   3   9  17      137.91      165.23     34.63 o 
   4   9  17     4411.50     4291.07    242.41 o 
  -2  10  17        1.05       38.59     22.76 o 
  -1  10  17      188.38      218.66     48.48 o 
   0  10  17     1786.75     1986.74    201.84 o 
   1  10  17      690.86      623.33    121.70 o 
   2  10  17     3410.32     3267.03    250.32 o 
 -10   0  18      269.21      269.12     45.51 o 
  -8   0  18       34.94       32.65     11.87 o 
  -6   0  18      534.71      610.47     42.54 o 
  -4   0  18    10627.39    10306.69    156.33 o 
  -2   0  18       11.37        1.98      7.92 o 
   0   0  18     3867.00     3895.31     76.18 o 
   2   0  18    35777.28    34900.47    213.71 o 
   4   0  18     2765.88     2878.20    141.49 o 
   6   0  18      192.88      319.58     52.44 o 
   8   0  18     3031.75     3161.17    190.96 o 
 -10   1  18     1667.64     1632.53     83.11 o 
  -9   1  18     1212.85     1233.80     69.26 o 
  -8   1  18     1146.19     1124.96     61.34 o 
  -7   1  18      320.74      315.62     30.67 o 
  -6   1  18      208.31      193.92     17.81 o 
  -5   1  18      439.07      521.42     28.69 o 
  -4   1  18       28.14       36.61      5.94 o 
  -3   1  18      280.99      398.73     26.71 o 
  -2   1  18     5585.95     5623.81     87.07 o 
  -1   1  18    16285.44    16684.43    121.70 o 
   0   1  18    33643.27    34338.49    166.22 o 
   1   1  18      478.38      628.28     17.81 o 
   2   1  18     1652.54     1910.55     32.65 o 
   3   1  18      502.89      548.13     26.71 o 
   4   1  18    11617.48    11375.25    147.42 o 
   5   1  18     6585.95     6547.92    161.27 o 
   6   1  18     1671.67     1682.00     88.06 o 
   7   1  18        5.95       74.21     44.52 o 
   8   1  18      923.66      885.52     71.24 o 
   9   1  18       88.37      414.56     63.32 o 
 -10   2  18      443.95      514.49     57.39 o 
  -9   2  18     1726.68     1708.71     82.12 o 
  -8   2  18      873.75      823.19     60.35 o 
  -7   2  18      277.22      340.36     37.60 o 
  -6   2  18       84.47      140.50     22.76 o 
  -5   2  18      302.48      376.97     29.68 o 
  -4   2  18     1581.93     1615.71     64.31 o 
  -3   2  18    11253.35    10822.17    152.37 o 
  -2   2  18     1165.74     1300.09     47.49 o 
  -1   2  18        0.97        6.93      4.95 o 
   0   2  18     3020.23     2950.42     75.20 o 
   1   2  18     8978.15     8697.91     93.00 o 
   2   2  18      467.40      276.05     13.85 o 
   3   2  18     7591.78     7669.91    102.90 o 
   4   2  18     1310.95     1406.94     45.51 o 
   5   2  18       61.62       31.66     10.88 o 
   6   2  18      212.52      271.10     40.57 o 
   7   2  18     4800.09     4906.49    158.31 o 
   8   2  18     3198.89     3130.50    135.55 o 
   9   2  18      217.78      478.87     60.35 o 
  -9   3  18     1524.56     1633.52    114.77 o 
  -8   3  18      169.82      304.74     50.46 o 
  -7   3  18      217.72      218.66     38.59 o 
  -6   3  18      408.65      564.95     49.47 o 
  -5   3  18     1734.32     1627.58     70.25 o 
  -4   3  18      273.19      276.05     40.57 o 
  -3   3  18      250.79      227.56     32.65 o 
  -2   3  18      127.64      117.74     22.76 o 
  -1   3  18    19596.06    19134.21    208.77 o 
   0   3  18      579.66      602.55     36.61 o 
   1   3  18     2245.37     2233.10     49.47 o 
   2   3  18      357.32      349.26     19.79 o 
   3   3  18     4214.86     4084.29     78.16 o 
   4   3  18     1455.41     1534.58     58.38 o 
   5   3  18    20416.93    20727.17    281.98 o 
   6   3  18       22.81       50.46     36.61 o 
   7   3  18        0.34      -22.76     23.75 o 
   8   3  18        0.09       29.68     23.75 o 
   9   3  18     1116.53     1230.83    135.55 o 
  -9   4  18      763.84      724.25     79.15 o 
  -8   4  18      385.34      474.92     61.34 o 
  -7   4  18     1267.31     1284.26     75.20 o 
  -6   4  18        8.14       55.41     20.78 o 
  -5   4  18      108.63       91.03     22.76 o 
  -4   4  18     1752.31     1770.06     98.94 o 
  -3   4  18     6993.67     6943.68    189.97 o 
  -2   4  18     2937.04     2941.52    118.73 o 
  -1   4  18      497.16      608.49     38.59 o 
   0   4  18       18.85       10.88      3.96 o 
   1   4  18     9544.99     9362.79    127.63 o 
   2   4  18     7375.10     7381.99     93.99 o 
   3   4  18     6267.76     6023.53    121.70 o 
   4   4  18       44.95       27.70      9.89 o 
   5   4  18        0.17        8.90     12.86 o 
   6   4  18     1307.56     1183.34     77.17 o 
   7   4  18     2311.83     2457.70    175.13 o 
   8   4  18      371.46      328.48     69.26 o 
   9   4  18       51.70        5.94     15.83 o 
  -9   5  18     2405.00     2592.26    153.36 o 
  -8   5  18      115.53      189.97     42.54 o 
  -7   5  18      103.52       88.06     21.77 o 
  -6   5  18     2135.22     2310.27    129.61 o 
  -5   5  18       87.73       47.49     19.79 o 
  -4   5  18      464.54      440.29     52.44 o 
  -3   5  18      408.53      423.47     51.45 o 
  -2   5  18     3522.93     3556.93    141.49 o 
  -1   5  18     4112.18     4018.99    146.43 o 
   0   5  18     7937.70     7873.73    147.42 o 
   1   5  18     1520.45     1612.74     57.39 o 
   2   5  18      624.38      613.43     40.57 o 
   3   5  18      740.79      707.43     45.51 o 
   4   5  18     4385.91     4233.69    136.54 o 
   5   5  18     3533.95     3648.95    133.57 o 
   6   5  18       35.37       69.26     18.80 o 
   7   5  18      284.40      288.91     43.53 o 
   8   5  18      287.55      251.31     41.56 o 
  -8   6  18     3252.13     3229.44    167.21 o 
  -7   6  18       10.82       68.27     25.72 o 
  -6   6  18     1800.93     1719.60    115.76 o 
  -5   6  18       11.12       58.38     26.71 o 
  -4   6  18     3609.21     3447.11    153.36 o 
  -3   6  18      832.70     1023.05     85.09 o 
  -2   6  18     2256.01     2303.35    119.72 o 
  -1   6  18     1023.08     1091.32     83.11 o 
   0   6  18      574.53      610.47     42.54 o 
   1   6  18        6.88       13.85      8.90 o 
   2   6  18    15512.11    15198.34    211.73 o 
   3   6  18        0.27       27.70     15.83 o 
   4   6  18      159.01      193.92     31.66 o 
   5   6  18      339.95      301.77     40.57 o 
   6   6  18     4018.00     3745.91    149.40 o 
   7   6  18      231.12      456.12     64.31 o 
  -7   7  18     1692.30     1750.27    101.91 o 
  -6   7  18     2706.94     2603.14    149.40 o 
  -5   7  18     2134.39     1937.27    127.63 o 
  -4   7  18      937.59      876.62     81.13 o 
  -3   7  18      599.14      897.40     88.06 o 
  -2   7  18     4280.56     3952.70    166.22 o 
  -1   7  18     1572.17     1831.40    114.77 o 
   0   7  18     2955.58     2930.63    138.52 o 
   1   7  18       98.71      116.75     19.79 o 
   2   7  18       20.78       26.71      4.95 o 
   3   7  18      174.71      166.22     23.75 o 
   4   7  18     4900.80     4872.85    159.30 o 
   5   7  18     1637.79     1762.14    102.90 o 
   6   7  18      952.05      930.05     77.17 o 
   7   7  18      937.15      834.07     77.17 o 
  -6   8  18       41.51      165.23     40.57 o 
  -5   8  18       60.55       57.39     27.70 o 
  -4   8  18      283.04      356.19     59.36 o 
  -3   8  18     6369.06     6243.18    226.58 o 
  -2   8  18        0.74       47.49     28.69 o 
  -1   8  18     2301.01     2333.03    134.56 o 
   0   8  18      237.72      249.33     43.53 o 
   1   8  18     1230.51     1638.46    166.22 o 
   2   8  18     3800.66     3892.34    158.31 o 
   3   8  18     1509.50     1451.47     95.97 o 
   4   8  18      307.48      352.23     68.27 o 
   5   8  18      174.10      191.95     52.44 o 
   6   8  18      303.93      355.20     73.22 o 
  -5   9  18     3145.40     2963.29    170.18 o 
  -4   9  18      723.69      712.38     85.09 o 
  -3   9  18       57.16      183.04     47.49 o 
  -2   9  18      256.98      356.19     56.40 o 
  -1   9  18     8002.03     7824.26    259.23 o 
   0   9  18       15.62      120.71     39.58 o 
   1   9  18      758.64      553.08    104.88 o 
   2   9  18       16.11       35.62     16.82 o 
   3   9  18     1056.66     1132.88    122.69 o 
   4   9  18      102.14      108.84     36.61 o 
  -2  10  18      668.83      723.26     86.08 o 
  -1  10  18      188.25      245.37     52.44 o 
   0  10  18      504.33      302.76     92.02 o 
   1  10  18     1906.25     1898.68    196.89 o 
  -9   0  19      487.92      467.99     60.35 o 
  -7   0  19     7107.98     7047.57    204.81 o 
  -5   0  19    11491.17    11361.40    178.09 o 
  -3   0  19     5909.61     5507.06    108.84 o 
  -1   0  19    20691.69    20804.34    240.43 o 
   1   0  19     1178.59     1284.26     40.57 o 
   3   0  19     8527.51     8549.50    113.78 o 
   5   0  19      558.50      481.84     62.33 o 
   7   0  19     5194.08     5468.47    237.46 o 
   9   0  19     3980.25     3576.72    219.65 o 
 -10   1  19      361.37      416.54     41.56 o 
  -9   1  19     3152.31     3338.27    113.78 o 
  -8   1  19     2716.87     2656.57     94.98 o 
  -7   1  19      620.32      544.18     40.57 o 
  -6   1  19      436.98      448.20     26.71 o 
  -5   1  19     6223.46     6064.10     93.00 o 
  -4   1  19     2557.56     2512.11     60.35 o 
  -3   1  19    34725.36    34971.71    238.45 o 
  -2   1  19     4292.93     4458.28     71.24 o 
  -1   1  19     2056.35     2216.28     45.51 o 
   0   1  19     7279.94     7731.25     79.15 o 
   1   1  19     9225.76     9511.21     72.23 o 
   2   1  19     2207.28     2095.57     34.63 o 
   3   1  19     6137.76     6261.98     92.02 o 
   4   1  19     2447.37     2571.48     72.23 o 
   5   1  19    21595.27    20662.85    289.90 o 
   6   1  19     4156.33     4139.69    137.53 o 
   7   1  19     2451.07     2482.43    112.79 o 
   8   1  19      318.16      348.27     45.51 o 
   9   1  19      849.01      795.49     74.21 o 
 -10   2  19      180.78      169.19     32.65 o 
  -9   2  19       58.00       61.34     15.83 o 
  -8   2  19     1928.19     1975.85     83.11 o 
  -7   2  19     3477.46     3449.09    115.76 o 
  -6   2  19     8311.30     8244.76    143.46 o 
  -5   2  19     1953.05     1842.28     64.31 o 
  -4   2  19      239.58      260.22     26.71 o 
  -3   2  19     3599.24     3729.09     91.03 o 
  -2   2  19     3828.53     3716.23     81.13 o 
  -1   2  19     9241.03     9822.87    112.79 o 
   0   2  19     1548.98     1284.26     51.45 o 
   1   2  19      576.96      640.15     25.72 o 
   2   2  19    13248.45    13365.95    116.75 o 
   3   2  19      295.03      259.23     19.79 o 
   4   2  19     2918.29     2987.03     68.27 o 
   5   2  19      729.37      803.40     57.39 o 
   6   2  19       25.70       12.86      3.96 o 
   7   2  19     4941.02     4883.73    159.30 o 
   8   2  19     4146.17     4662.10    166.22 o 
   9   2  19     2162.90     2009.49    115.76 o 
  -9   3  19       23.33       35.62     21.77 o 
  -8   3  19     5163.20     4925.29    191.95 o 
  -7   3  19        8.59       46.50     25.72 o 
  -6   3  19     3514.73     3572.76     96.96 o 
  -5   3  19      139.52      155.34     23.75 o 
  -4   3  19    12126.67    12301.34    182.05 o 
  -3   3  19       91.83      126.64     27.70 o 
  -2   3  19     4339.53     4183.23    136.54 o 
  -1   3  19     4288.45     4435.53    102.90 o 
   0   3  19     6056.06     6155.12    118.73 o 
   1   3  19      190.53      228.55     16.82 o 
   2   3  19      710.65      708.42     28.69 o 
   3   3  19      519.19      541.21     29.68 o 
   4   3  19    10393.14    10441.25    154.35 o 
   5   3  19      643.58      718.31     44.52 o 
   6   3  19    10304.14    10420.47    216.68 o 
   7   3  19       13.86       -3.96      3.96 o 
   8   3  19      993.35      962.70    109.82 o 
   9   3  19       15.96       21.77     26.71 o 
  -9   4  19      607.31      532.30     68.27 o 
  -8   4  19     4199.11     4007.11    178.09 o 
  -7   4  19       85.14      100.92     24.74 o 
  -6   4  19     5480.18     5024.23    145.44 o 
  -5   4  19      717.46      710.40     68.27 o 
  -4   4  19        4.08       24.74     14.84 o 
  -3   4  19     1204.64     1222.91     80.14 o 
  -2   4  19     3777.63     3708.31    136.54 o 
  -1   4  19     4260.63     4364.29    106.86 o 
   0   4  19      879.89      819.23     45.51 o 
   1   4  19     2867.54     2856.43     72.23 o 
   2   4  19     8316.13     8064.69    102.90 o 
   3   4  19     1625.16     1569.21     64.31 o 
   4   4  19     2637.81     2540.81    102.90 o 
   5   4  19     1168.84     1191.25     74.21 o 
   6   4  19     3768.97     3457.00    133.57 o 
   7   4  19     4789.84     4913.41    251.31 o 
   8   4  19     3906.69     4000.19    238.45 o 
  -9   5  19     3687.83     3605.41    181.06 o 
  -8   5  19     1419.02     1516.77    113.78 o 
  -7   5  19      160.94      169.19     26.71 o 
  -6   5  19     5080.78     4313.83    176.12 o 
  -5   5  19     2265.28     2299.39    123.68 o 
  -4   5  19     2133.66     2034.23    112.79 o 
  -3   5  19     3310.22     3338.27    140.50 o 
  -2   5  19     2377.68     2343.91    115.76 o 
  -1   5  19     4570.60     4429.59    154.35 o 
   0   5  19     1179.98     1330.76     61.34 o 
   1   5  19     5767.91     5719.78    107.85 o 
   2   5  19      314.93      280.99     27.70 o 
   3   5  19      154.25      185.02     25.72 o 
   4   5  19     1166.12     1135.84     71.24 o 
   5   5  19     9170.49     8987.81    212.72 o 
   6   5  19      430.13      457.11     51.45 o 
   7   5  19      149.85      190.96     33.64 o 
   8   5  19       77.43       90.04     20.78 o 
  -8   6  19      231.45      253.29     46.50 o 
  -7   6  19     3209.60     3108.73    129.61 o 
  -6   6  19      106.93      205.80     54.42 o 
  -5   6  19     4229.87     4139.69    174.14 o 
  -4   6  19      304.64      248.34     41.56 o 
  -3   6  19     3814.07     3548.03    153.36 o 
  -2   6  19      165.64      187.00     34.63 o 
  -1   6  19     6317.89     6488.56    199.86 o 
   0   6  19      141.72      233.50     29.68 o 
   1   6  19        6.25        0.99      4.95 o 
   2   6  19     1601.10     1497.97     68.27 o 
   3   6  19     6246.41     6199.65    139.51 o 
   4   6  19      685.82      664.88     57.39 o 
   5   6  19     1371.15     1322.84     84.10 o 
   6   6  19      218.58      190.96     36.61 o 
   7   6  19     8050.23     7681.78    225.59 o 
  -7   7  19      660.81      526.37     57.39 o 
  -6   7  19      308.67      441.28     62.33 o 
  -5   7  19     3203.39     3183.92    162.26 o 
  -4   7  19       87.11      115.76     34.63 o 
  -3   7  19    10264.02     9688.31    269.12 o 
  -2   7  19       25.51       60.35     27.70 o 
  -1   7  19     2853.29     2700.10    137.53 o 
   0   7  19     4237.30     4030.86    164.24 o 
   1   7  19     1150.55     1160.58     66.29 o 
   2   7  19       47.40       79.15     20.78 o 
   3   7  19      717.91      627.29     45.51 o 
   4   7  19      489.63      483.82     50.46 o 
   5   7  19     4851.89     4854.05    169.19 o 
   6   7  19      281.52      307.71     45.51 o 
   7   7  19      406.94      488.77     59.36 o 
  -6   8  19     1860.52     1786.88    130.60 o 
  -5   8  19      716.31      954.78     99.93 o 
  -4   8  19      359.95      396.75     59.36 o 
  -3   8  19      242.46      308.70     50.46 o 
  -2   8  19     2297.59     2370.63    137.53 o 
  -1   8  19     2165.60     2116.35    128.62 o 
   0   8  19     4759.93     4718.50    188.98 o 
   1   8  19       78.90       43.53     22.76 o 
   2   8  19     4343.36     4317.79    167.21 o 
   3   8  19      545.55      634.21     65.30 o 
   4   8  19     1593.33     1652.32    145.44 o 
   5   8  19        9.96      115.76     46.50 o 
  -4   9  19     1809.37     1814.58    131.59 o 
  -3   9  19      844.01      789.55     87.07 o 
  -2   9  19      510.76      544.18     70.25 o 
  -1   9  19       56.57      338.38     65.30 o 
   0   9  19     4465.80     4325.70    190.96 o 
   1   9  19       40.82      365.09    102.90 o 
   2   9  19     2377.63     2173.74    126.64 o 
   3   9  19       61.82      156.33     50.46 o 
   4   9  19      199.03      233.50     56.40 o 
  -2  10  19     1336.91     1291.18    113.78 o 
  -1  10  19     1004.44     1120.01    103.89 o 
   0  10  19      766.41      943.90    149.40 o 
   1  10  19       29.74      178.09     90.04 o 
 -10   0  20      778.89      818.24     84.10 o 
  -8   0  20       11.59       26.71     14.84 o 
  -6   0  20     6169.77     6594.42    144.45 o 
  -4   0  20      196.08      269.12     25.72 o 
  -2   0  20     3617.80     3118.62    101.91 o 
   0   0  20    50237.18    52136.01    292.87 o 
   2   0  20      124.77       68.27      9.89 o 
   4   0  20     2990.27     2743.64    141.49 o 
   6   0  20     1010.08     1012.17     97.95 o 
   8   0  20     2207.65     1978.82    154.35 o 
 -10   1  20      175.96      146.43     23.75 o 
  -9   1  20      728.86      757.89     54.42 o 
  -8   1  20      814.24      899.37     56.40 o 
  -7   1  20      589.49      668.84     46.50 o 
  -6   1  20     1082.21     1015.14     40.57 o 
  -5   1  20      375.01      369.05     23.75 o 
  -4   1  20     6331.25     6369.83     91.03 o 
  -3   1  20     4834.69     4879.77     82.12 o 
  -2   1  20     9085.02     9005.62    102.90 o 
  -1   1  20      194.25      230.53     15.83 o 
   0   1  20    14060.02    14725.40    112.79 o 
   1   1  20      371.78      337.39     14.84 o 
   2   1  20     1627.98     1336.69     27.70 o 
   3   1  20     6767.35     6654.78     78.16 o 
   4   1  20      539.03      492.73     32.65 o 
   5   1  20      775.33      876.62     64.31 o 
   6   1  20       75.58       64.31     22.76 o 
   7   1  20        2.81        6.93      3.96 o 
   8   1  20     1176.93     1162.56     83.11 o 
   9   1  20      130.57      700.50     85.09 o 
 -10   2  20     1062.58     1247.65     76.18 o 
  -9   2  20      460.06      454.14     41.56 o 
  -8   2  20      380.49      368.06     37.60 o 
  -7   2  20       10.23       54.42     17.81 o 
  -6   2  20      948.67     1046.80     52.44 o 
  -5   2  20    10269.81     9983.15    150.39 o 
  -4   2  20     1133.51     1300.09     58.38 o 
  -3   2  20      622.87      642.13     38.59 o 
  -2   2  20    12187.73    13040.43    154.35 o 
  -1   2  20    12524.29    12470.53    129.61 o 
   0   2  20     4661.19     3925.98    145.44 o 
   1   2  20     4179.37     3906.19     64.31 o 
   2   2  20        4.25       16.82      5.94 o 
   3   2  20      926.33      774.71     33.64 o 
   4   2  20      442.85      436.33     26.71 o 
   5   2  20    10631.78    10641.11    209.76 o 
   6   2  20       57.38       88.06     28.69 o 
   7   2  20       11.33       60.35     28.69 o 
   8   2  20      929.47      981.50     78.16 o 
   9   2  20      408.46      579.79     65.30 o 
  -9   3  20      241.95      328.48     51.45 o 
  -8   3  20      220.68      299.79     49.47 o 
  -7   3  20     5643.17     5366.56    151.38 o 
  -6   3  20     1783.04     1668.15     67.28 o 
  -5   3  20     1686.98     1775.99     74.21 o 
  -4   3  20       75.11       95.97     19.79 o 
  -3   3  20    21224.99    20877.55    320.57 o 
  -2   3  20      740.14      809.34     63.32 o 
  -1   3  20     2341.02     2529.92     79.15 o 
   0   3  20      440.12      429.40     32.65 o 
   1   3  20    10578.12    10595.60    111.80 o 
   2   3  20      757.70      808.35     31.66 o 
   3   3  20    15343.34    14998.47    154.35 o 
   4   3  20      109.36      123.68     18.80 o 
   5   3  20      597.50      571.88     38.59 o 
   6   3  20        1.15       30.67     19.79 o 
   7   3  20      345.20      392.80     72.23 o 
   8   3  20        1.95      324.53     86.08 o 
   9   3  20       42.84       -1.98      5.94 o 
  -9   4  20       31.04       54.42     19.79 o 
  -8   4  20       82.35       88.06     32.65 o 
  -7   4  20     1812.89     1803.70     91.03 o 
  -6   4  20      241.92      316.61     37.60 o 
  -5   4  20     8222.08     7894.51    222.62 o 
  -4   4  20     1514.39     1400.02     91.03 o 
  -3   4  20     3395.94     3413.47    136.54 o 
  -2   4  20      752.76      908.28     69.26 o 
  -1   4  20    14348.14    14430.56    263.18 o 
   0   4  20     2666.95     2448.79     80.14 o 
   1   4  20     5484.22     5538.72    100.92 o 
   2   4  20      195.88      196.89     15.83 o 
   3   4  20     4557.45     4436.52    107.85 o 
   4   4  20       99.62      108.84     22.76 o 
   5   4  20     3870.42     3623.22    130.60 o 
   6   4  20        5.20       62.33     26.71 o 
   7   4  20     2018.78     1838.33    103.89 o 
   8   4  20      479.46      566.93     91.03 o 
  -8   5  20     6575.88     6596.40    237.46 o 
  -7   5  20       94.59      108.84     23.75 o 
  -6   5  20       99.01       61.34     21.77 o 
  -5   5  20     1163.96     1088.35     87.07 o 
  -4   5  20      746.43      702.48     67.28 o 
  -3   5  20     4985.83     4908.47    173.15 o 
  -2   5  20    10763.87    10358.14    244.38 o 
  -1   5  20      143.30      164.24     33.64 o 
   0   5  20       27.02       47.49     13.85 o 
   1   5  20      805.96      751.95     39.58 o 
   2   5  20     6607.65     6415.34    116.75 o 
   3   5  20    11203.80    10776.66    177.10 o 
   4   5  20        2.40       12.86     13.85 o 
   5   5  20      117.43      166.22     34.63 o 
   6   5  20     3511.11     3281.88    135.55 o 
   7   5  20       84.42      102.90     31.66 o 
   8   5  20      494.78      561.99     63.32 o 
  -8   6  20       71.48       43.53     26.71 o 
  -7   6  20       34.06       58.38     18.80 o 
  -6   6  20     7712.18     7305.81    240.43 o 
  -5   6  20     1188.21     1289.20    101.91 o 
  -4   6  20        2.99       23.75      8.90 o 
  -3   6  20      433.05      372.02     51.45 o 
  -2   6  20     2490.10     2457.70    126.64 o 
  -1   6  20     4404.50     4259.41    163.25 o 
   0   6  20    17648.35    17505.64    237.46 o 
   1   6  20      490.59      517.46     35.62 o 
   2   6  20     3560.36     3377.85    102.90 o 
   3   6  20      171.38      157.32     24.74 o 
   4   6  20     2436.47     2406.25    109.82 o 
   5   6  20      937.74      929.06     74.21 o 
   6   6  20      694.04      790.54     70.25 o 
   7   6  20      102.66      194.91     41.56 o 
  -7   7  20      944.07     1067.57     82.12 o 
  -6   7  20      241.33      245.37     49.47 o 
  -5   7  20      190.69      229.54     51.45 o 
  -4   7  20     2015.40     1875.92    122.69 o 
  -3   7  20      791.81      863.76     88.06 o 
  -2   7  20     2228.19     2389.43    132.58 o 
  -1   7  20       41.70      111.80     32.65 o 
   0   7  20     1682.43     1692.88    108.84 o 
   1   7  20       96.05      158.31     32.65 o 
   2   7  20     5422.41     5593.14    138.52 o 
   3   7  20      186.81      252.30     32.65 o 
   4   7  20      113.69      104.88     23.75 o 
   5   7  20      543.48      614.42     62.33 o 
   6   7  20      658.72      725.24     69.26 o 
  -6   8  20      317.69      284.95     61.34 o 
  -5   8  20     4783.40     5001.47    215.69 o 
  -4   8  20      335.36      445.23     72.23 o 
  -3   8  20       41.73       38.59     12.86 o 
  -2   8  20      705.49      648.06     73.22 o 
  -1   8  20     5285.77     5367.55    206.79 o 
   0   8  20     3144.51     3519.33    164.24 o 
   1   8  20      512.77      566.93     65.30 o 
   2   8  20        8.55       32.65     20.78 o 
   3   8  20     2110.46     2197.48    121.70 o 
   4   8  20      532.13      488.77     78.16 o 
   5   8  20     2231.71     2400.31    181.06 o 
  -4   9  20       20.30       62.33     23.75 o 
  -3   9  20     4702.22     4891.65    214.70 o 
  -2   9  20       72.22      199.86     50.46 o 
  -1   9  20       12.31       37.60     22.76 o 
   0   9  20       61.81      203.82     49.47 o 
   1   9  20     3153.75     2919.75    236.47 o 
   2   9  20       73.06      161.27     39.58 o 
   3   9  20     4571.15     4710.58    253.29 o 
   4   9  20      414.85      389.83     74.21 o 
  -1  10  20     1896.89     1867.02    137.53 o 
   0  10  20     1859.81     2508.16    239.44 o 
  -9   0  21     4682.53     4586.91    190.96 o 
  -7   0  21     3180.21     3172.05    139.51 o 
  -5   0  21    18783.45    19133.22    237.46 o 
  -3   0  21     2471.53     2657.56     78.16 o 
  -1   0  21     4560.06     5178.58    125.66 o 
   1   0  21    20467.60    20578.75    172.16 o 
   3   0  21      654.89      988.42     40.57 o 
   5   0  21    22219.85    21768.02    430.39 o 
   7   0  21     7212.08     7003.05    274.07 o 
   9   0  21       18.94      -25.72     25.72 o 
 -10   1  21      341.26      490.75     46.50 o 
  -9   1  21       11.55       19.79      8.90 o 
  -8   1  21     1171.76     1215.99     65.30 o 
  -7   1  21     7578.66     7249.41    149.40 o 
  -6   1  21      747.10      832.09     37.60 o 
  -5   1  21     3895.93     3963.58     77.17 o 
  -4   1  21     1361.32     1463.34     44.52 o 
  -3   1  21     2396.63     2425.05     58.38 o 
  -2   1  21     2492.19     2390.42     54.42 o 
  -1   1  21     5743.82     5929.54     78.16 o 
   0   1  21      221.45      340.36     18.80 o 
   1   1  21      689.61      698.52     20.78 o 
   2   1  21      432.62      469.97     16.82 o 
   3   1  21    16456.60    16350.01    123.68 o 
   4   1  21     2844.81     2918.76     67.28 o 
   5   1  21     1557.34     1438.60     78.16 o 
   6   1  21      591.54      579.79     52.44 o 
   7   1  21       91.98      103.89     20.78 o 
   8   1  21      286.21      413.57     52.44 o 
   9   1  21     3973.30     3999.20    164.24 o 
  -9   2  21      704.94      767.78     56.40 o 
  -8   2  21     3761.33     3767.68    115.76 o 
  -7   2  21     1409.64     1433.66     76.18 o 
  -6   2  21      241.40      267.14     26.71 o 
  -5   2  21      587.89      597.60     37.60 o 
  -4   2  21    11705.15    11862.05    179.08 o 
  -3   2  21     1295.83     1352.52     55.41 o 
  -2   2  21     2306.32     2523.00     69.26 o 
  -1   2  21      377.97      518.45     27.70 o 
   0   2  21     7398.30     7463.13    126.64 o 
   1   2  21     2704.06     2571.48     44.52 o 
   2   2  21       53.46       74.21      8.90 o 
   3   2  21      329.69      305.73     21.77 o 
   4   2  21     1114.24     1096.27     50.46 o 
   5   2  21     6140.50     6195.69    127.63 o 
   6   2  21    12105.04    11993.64    239.44 o 
   7   2  21     3874.79     3939.83    145.44 o 
   8   2  21      339.97      298.80     45.51 o 
   9   2  21       24.29        9.89      5.94 o 
  -9   3  21       49.59      200.85     42.54 o 
  -8   3  21     4305.17     4133.76    179.08 o 
  -7   3  21       76.88      182.05     28.69 o 
  -6   3  21     6452.75     6404.46    132.58 o 
  -5   3  21       89.73      112.79     22.76 o 
  -4   3  21      866.06      899.37     49.47 o 
  -3   3  21      330.29      401.70     32.65 o 
  -2   3  21     7517.69     7054.50    182.05 o 
  -1   3  21      705.98      836.05     61.34 o 
   0   3  21     3991.25     4191.14    100.92 o 
   1   3  21     1742.74     1740.37     46.50 o 
   2   3  21     6634.72     6747.78     91.03 o 
   3   3  21      403.34      451.17     28.69 o 
   4   3  21     6612.85     6489.54    124.67 o 
   5   3  21      683.17      661.92     42.54 o 
   6   3  21        3.36        6.93      9.89 o 
   7   3  21      148.25      154.35     46.50 o 
   8   3  21     3464.39     3594.53    224.60 o 
   9   3  21       57.89      503.61    121.70 o 
  -9   4  21      764.11      771.74     85.09 o 
  -8   4  21      595.27      647.07     74.21 o 
  -7   4  21      546.94      573.86     52.44 o 
  -6   4  21      504.27      436.33     43.53 o 
  -5   4  21     3127.49     3035.51    140.50 o 
  -4   4  21     1654.12     1738.39    101.91 o 
  -3   4  21     1630.49     1543.48     93.99 o 
  -2   4  21     2227.01     2059.95    104.88 o 
  -1   4  21     4428.18     4479.06    150.39 o 
   0   4  21     5785.35     5607.98    123.68 o 
   1   4  21     4383.57     4228.74     90.04 o 
   2   4  21      545.82      547.14     26.71 o 
   3   4  21       22.92       27.70      8.90 o 
   4   4  21      591.36      565.94     49.47 o 
   5   4  21      704.00      742.06     60.35 o 
   6   4  21     5026.30     5152.85    165.23 o 
   7   4  21      150.89      198.87     37.60 o 
   8   4  21       41.38       41.56     18.80 o 
  -8   5  21      267.23      341.35     54.42 o 
  -7   5  21     2120.96     2370.63    110.81 o 
  -6   5  21      259.73      263.18     42.54 o 
  -5   5  21      758.36      832.09     79.15 o 
  -4   5  21      895.23      902.34     78.16 o 
  -3   5  21     7989.68     7298.88    213.71 o 
  -2   5  21     1311.83     1395.07     93.99 o 
  -1   5  21     3582.36     3609.37    143.46 o 
   0   5  21     1354.73     1283.27     62.33 o 
   1   5  21     1517.55     1425.74     55.41 o 
   2   5  21      497.38      491.74     33.64 o 
   3   5  21     8855.17     8636.57    160.28 o 
   4   5  21      810.71      878.60     67.28 o 
   5   5  21       28.40        2.97     10.88 o 
   6   5  21       72.55       70.25     19.79 o 
   7   5  21     1618.85     1588.00    100.92 o 
   8   5  21      716.16      743.05     74.21 o 
  -8   6  21       57.33      151.38     42.54 o 
  -7   6  21      298.29      333.43     43.53 o 
  -6   6  21      291.86      326.51     54.42 o 
  -5   6  21     9495.30     8734.52    259.23 o 
  -4   6  21      171.82      214.70     39.58 o 
  -3   6  21      901.07      913.23     80.14 o 
  -2   6  21       62.54      149.40     34.63 o 
  -1   6  21      862.39      939.94     78.16 o 
   0   6  21      156.77      318.59     38.59 o 
   1   6  21     5499.16     5431.86    114.77 o 
   2   6  21     1011.56      949.83     55.41 o 
   3   6  21      345.95      271.10     29.68 o 
   4   6  21      455.80      424.46     47.49 o 
   5   6  21     6436.06     6379.72    188.98 o 
   6   6  21      407.77      426.44     54.42 o 
   7   6  21     1295.08     1281.29     93.99 o 
  -7   7  21     1560.69     1733.45    127.63 o 
  -6   7  21      328.81      196.89     42.54 o 
  -5   7  21     1433.45     1424.75    109.82 o 
  -4   7  21       77.18      187.00     45.51 o 
  -3   7  21      799.25      806.37     79.15 o 
  -2   7  21     6974.48     6641.91    221.63 o 
  -1   7  21     1099.09     1159.59     91.03 o 
   0   7  21     1051.08     1132.88     89.05 o 
   1   7  21      263.80      262.19     42.54 o 
   2   7  21      450.78      452.16     40.57 o 
   3   7  21     5013.21     4984.65    134.56 o 
   4   7  21     1127.48     1206.09     81.13 o 
   5   7  21      378.08      382.90     49.47 o 
   6   7  21      189.37      249.33     41.56 o 
  -6   8  21     1233.03     1272.38    110.81 o 
  -5   8  21     1138.81     1300.09    113.78 o 
  -4   8  21     3692.62     3402.58    175.13 o 
  -3   8  21     1182.41     1139.80     99.93 o 
  -2   8  21       64.70       89.05     32.65 o 
  -1   8  21      391.85      432.37     60.35 o 
   0   8  21     9447.81     9092.68    266.15 o 
   1   8  21      638.04      914.22     88.06 o 
   2   8  21      671.71      685.66     67.28 o 
   3   8  21       72.66      163.25     35.62 o 
   4   8  21      226.37      193.92     51.45 o 
   5   8  21     3570.43     3759.76    230.53 o 
  -4   9  21       66.37       37.60     20.78 o 
  -3   9  21      299.93      332.44     59.36 o 
  -2   9  21     2731.01     2916.78    164.24 o 
  -1   9  21     1279.23     1337.68    109.82 o 
   0   9  21     2077.39     1915.50    129.61 o 
   1   9  21       13.32      170.18     87.07 o 
   2   9  21     1320.33     1302.06    153.36 o 
   3   9  21       10.08       65.30     35.62 o 
 -10   0  22      507.69      519.44     68.27 o 
  -8   0  22     2816.27     2779.25    139.51 o 
  -6   0  22        0.51       19.79     11.87 o 
  -4   0  22    11722.56    11567.20    177.10 o 
  -2   0  22    20861.83    20659.88    274.07 o 
   0   0  22      524.01      626.30     34.63 o 
   2   0  22     2872.41     2651.62     63.32 o 
   4   0  22     7059.56     7126.73    141.49 o 
   6   0  22     8955.46     8394.16    287.92 o 
   8   0  22       95.11        6.93     11.87 o 
 -10   1  22     1426.75     1646.38     87.07 o 
  -9   1  22      246.08      296.82     35.62 o 
  -8   1  22      644.99      695.56     50.46 o 
  -7   1  22      921.33     1049.76     57.39 o 
  -6   1  22    10449.12    10441.25    133.57 o 
  -5   1  22      984.18      944.89     38.59 o 
  -4   1  22     7602.30     7542.28    101.91 o 
  -3   1  22      270.53      308.70     21.77 o 
  -2   1  22    17902.07    18121.06    151.38 o 
  -1   1  22       72.96       96.96     13.85 o 
   0   1  22     8175.83     8128.01     86.08 o 
   1   1  22     4932.83     4971.79     62.33 o 
   2   1  22     2537.80     2720.88     41.56 o 
   3   1  22     3228.61     3231.42     70.25 o 
   4   1  22     8301.52     8304.12    114.77 o 
   5   1  22      153.21      140.50     24.74 o 
   6   1  22       50.89       32.65     13.85 o 
   7   1  22      136.81      166.22     41.56 o 
   8   1  22     2246.40     2221.23    116.75 o 
   9   1  22      589.65     1046.80     94.98 o 
  -9   2  22     1471.70     1596.91     80.14 o 
  -8   2  22      374.14      439.30     40.57 o 
  -7   2  22     3996.23     4042.73    113.78 o 
  -6   2  22      836.33      931.04     50.46 o 
  -5   2  22     2214.84     2279.60     73.22 o 
  -4   2  22     6047.25     6284.74    131.59 o 
  -3   2  22     8282.84     8165.61    139.51 o 
  -2   2  22     5396.06     5412.08    101.91 o 
  -1   2  22     3230.31     2984.06     65.30 o 
   0   2  22     1888.02     2038.19     68.27 o 
   1   2  22     7279.44     6869.48     73.22 o 
   2   2  22       86.32       74.21     10.88 o 
   3   2  22     6459.81     6190.74     99.93 o 
   4   2  22     2944.70     2954.38     84.10 o 
   5   2  22      554.04      510.54     38.59 o 
   6   2  22      178.25      359.16     48.48 o 
   7   2  22      685.96      722.27     64.31 o 
   8   2  22     1179.62     1114.08     83.11 o 
   9   2  22       87.31       63.32     28.69 o 
  -9   3  22      633.11      624.32     61.34 o 
  -8   3  22       85.64      124.67     34.63 o 
  -7   3  22     6849.15     6608.27    143.46 o 
  -6   3  22     1007.48     1139.80     57.39 o 
  -5   3  22    13106.29    12852.44    205.80 o 
  -4   3  22      569.23      605.52     41.56 o 
  -3   3  22     1231.24     1250.62     54.42 o 
  -2   3  22      661.94      673.79     58.38 o 
  -1   3  22    20281.42    19777.33    296.82 o 
   0   3  22      458.25      497.67     36.61 o 
   1   3  22     5382.65     5208.26     81.13 o 
   2   3  22      153.16      187.99     16.82 o 
   3   3  22     6581.89     6648.84    106.86 o 
   4   3  22     2569.10     2616.00     81.13 o 
   5   3  22      979.06      888.49     49.47 o 
   6   3  22      499.11      468.98     40.57 o 
   7   3  22       27.38       54.42     42.54 o 
   8   3  22       41.07      156.33     66.29 o 
  -9   4  22     1777.29     1736.42    124.67 o 
  -8   4  22      987.57      909.27     88.06 o 
  -7   4  22     2977.40     2876.22    118.73 o 
  -6   4  22      518.21      473.93     47.49 o 
  -5   4  22     1671.44     1633.52    103.89 o 
  -4   4  22     1389.53     1281.29     88.06 o 
  -3   4  22     4564.55     4354.40    157.32 o 
  -2   4  22     3287.86     3190.85    132.58 o 
  -1   4  22     9823.04     9717.99    222.62 o 
   0   4  22     2099.81     1991.68     75.20 o 
   1   4  22     9375.86     8950.21    131.59 o 
   2   4  22     2552.02     2439.89     58.38 o 
   3   4  22     7890.16     7395.84    142.48 o 
   4   4  22      131.42      189.97     36.61 o 
   5   4  22      416.59      418.52     46.50 o 
   6   4  22     1232.59     1225.88     83.11 o 
   7   4  22     1397.73     1501.93     94.98 o 
   8   4  22       89.08       71.24     22.76 o 
  -8   5  22      153.18      242.41     47.49 o 
  -7   5  22     1686.77     1475.21     88.06 o 
  -6   5  22      714.57      611.46     66.29 o 
  -5   5  22     2714.49     2587.31    136.54 o 
  -4   5  22     2748.83     2815.86    137.53 o 
  -3   5  22      423.32      493.72     57.39 o 
  -2   5  22     7895.09     7791.61    217.67 o 
  -1   5  22     6665.39     6372.79    191.95 o 
   0   5  22     6145.88     5954.27    135.55 o 
   1   5  22     5231.99     5192.43    106.86 o 
   2   5  22     1111.22     1098.25     50.46 o 
   3   5  22     1111.85     1160.58     59.36 o 
   4   5  22     6121.43     5968.13    169.19 o 
   5   5  22       55.61       17.81      6.93 o 
   6   5  22      481.91      525.38     55.41 o 
   7   5  22       78.00      109.82     32.65 o 
   8   5  22      852.07      920.15     82.12 o 
  -8   6  22     3908.00     4178.28    195.90 o 
  -7   6  22      442.59      493.72     57.39 o 
  -6   6  22      626.85      597.60     69.26 o 
  -5   6  22        7.53       61.34     31.66 o 
  -4   6  22     4229.22     3952.70    171.17 o 
  -3   6  22      193.85      202.83     42.54 o 
  -2   6  22    15936.95    15213.18    319.58 o 
  -1   6  22       69.95      151.38     36.61 o 
   0   6  22     4048.03     3998.21    116.75 o 
   1   6  22        3.58        4.95      3.96 o 
   2   6  22     2579.52     2373.60     88.06 o 
   3   6  22      186.08      158.31     23.75 o 
   4   6  22     1574.10     1665.18     93.00 o 
   5   6  22      370.15      374.99     50.46 o 
   6   6  22     4915.62     5082.60    180.07 o 
   7   6  22       16.81       60.35     26.71 o 
  -7   7  22       21.37       23.75     26.71 o 
  -6   7  22     1232.50     1262.49    108.84 o 
  -5   7  22      954.27      967.64     91.03 o 
  -4   7  22     3332.29     3214.60    163.25 o 
  -3   7  22      282.92      353.22     62.33 o 
  -2   7  22     5298.20     5180.55    198.87 o 
  -1   7  22      852.17      915.20     81.13 o 
   0   7  22     1825.09     1846.24    113.78 o 
   1   7  22     1183.47     1247.65     93.99 o 
   2   7  22      182.62      184.03     26.71 o 
   3   7  22      698.67      645.10     49.47 o 
   4   7  22     2574.34     2572.47    119.72 o 
   5   7  22     1514.79     1555.35     97.95 o 
   6   7  22     2507.45     2370.63    126.64 o 
  -6   8  22      130.01      460.08     90.04 o 
  -5   8  22      181.57      232.51     52.44 o 
  -4   8  22      894.25      959.73     97.95 o 
  -3   8  22     1253.24     1276.34    105.87 o 
  -2   8  22      714.55      759.87     85.09 o 
  -1   8  22       14.28       19.79     20.78 o 
   0   8  22       34.20      121.70     46.50 o 
   1   8  22     5281.00     5167.69    199.86 o 
   2   8  22      913.02      972.59     81.13 o 
   3   8  22     3195.73     3205.69    199.86 o 
   4   8  22        1.79        8.90     15.83 o 
   5   8  22      794.53      809.34    108.84 o 
  -4   9  22       34.43      286.93     68.27 o 
  -3   9  22        4.52       67.28     29.68 o 
  -2   9  22       69.17      153.36     38.59 o 
  -1   9  22     2177.03     2321.16    144.45 o 
   0   9  22      439.46      430.39     65.30 o 
   1   9  22      836.08      776.69    124.67 o 
   2   9  22      270.43      471.95    100.92 o 
   3   9  22     2545.72     2731.76    194.91 o 
  -9   0  23       99.01      112.79     27.70 o 
  -7   0  23     3250.69     3234.38    142.48 o 
  -5   0  23     1749.43     1673.09     72.23 o 
  -3   0  23      507.73      524.39     35.62 o 
  -1   0  23     1038.48      691.60     47.49 o 
   1   0  23     8743.48     8570.28    116.75 o 
   3   0  23     3872.16     3841.88     82.12 o 
   5   0  23       27.28       56.40     25.72 o 
   7   0  23     2210.06     2155.93    155.34 o 
   9   0  23      323.38      342.34     69.26 o 
  -9   1  23     3778.84     3920.05    126.64 o 
  -8   1  23     2407.21     2356.78     93.00 o 
  -7   1  23      574.34      681.70     46.50 o 
  -6   1  23      141.52      210.74     20.78 o 
  -5   1  23     1512.65     1568.22     49.47 o 
  -4   1  23     2925.69     2934.59     64.31 o 
  -3   1  23     3728.57     3853.75     76.18 o 
  -2   1  23      139.37      216.68     20.78 o 
  -1   1  23    12325.69    12311.24    116.75 o 
   0   1  23      603.42      614.42     24.74 o 
   1   1  23     5136.12     4484.01     60.35 o 
   2   1  23     2457.50     2463.63     49.47 o 
   3   1  23     1135.37     1041.85     40.57 o 
   4   1  23     8118.03     8329.85    117.74 o 
   5   1  23     2784.28     2789.15    110.81 o 
   6   1  23     1607.10     1510.83     87.07 o 
   7   1  23     6299.07     6188.76    186.01 o 
   8   1  23      457.81      541.21     60.35 o 
   9   1  23     2612.16     2641.73    135.55 o 
  -9   2  23       19.51       59.36     18.80 o 
  -8   2  23      554.08      602.55     46.50 o 
  -7   2  23        3.94       73.22     17.81 o 
  -6   2  23     5048.72     5110.31    117.74 o 
  -5   2  23      248.66      342.34     29.68 o 
  -4   2  23      642.72      598.59     41.56 o 
  -3   2  23     3514.62     3477.78     92.02 o 
  -2   2  23     2181.40     2094.58     64.31 o 
  -1   2  23     6432.14     6965.45    100.92 o 
   0   2  23     1529.24     1791.82     65.30 o 
   1   2  23     2728.75     2803.00     57.39 o 
   2   2  23     8153.90     8037.97     96.96 o 
   3   2  23     3808.76     3683.58     79.15 o 
   4   2  23     3159.76     3158.20     88.06 o 
   5   2  23     1633.48     1527.65     64.31 o 
   6   2  23     1434.85     1318.88     80.14 o 
   7   2  23       34.21       33.64     11.87 o 
   8   2  23     1283.73     1222.91     88.06 o 
   9   2  23       82.34      347.28     93.00 o 
  -9   3  23       45.28      132.58     33.64 o 
  -8   3  23     2325.20     2318.19    136.54 o 
  -7   3  23       61.71      133.57     26.71 o 
  -6   3  23     1953.32     1916.49     74.21 o 
  -5   3  23       84.98      128.62     22.76 o 
  -4   3  23    11005.09    11412.85    181.06 o 
  -3   3  23      700.13      716.33     41.56 o 
  -2   3  23     2578.55     2424.06    109.82 o 
  -1   3  23      788.87      807.36     63.32 o 
   0   3  23    15030.01    14658.12    195.90 o 
   1   3  23       67.04       54.42      9.89 o 
   2   3  23     9284.18     9328.16    115.76 o 
   3   3  23      154.25      162.26     17.81 o 
   4   3  23     5209.25     5123.17    113.78 o 
   5   3  23      110.86      111.80     14.84 o 
   6   3  23     3942.49     3935.88    141.49 o 
   7   3  23      960.62     1058.67     78.16 o 
   8   3  23      109.57       96.96     39.58 o 
  -9   4  23      350.00      352.23     56.40 o 
  -8   4  23     1757.00     1664.19    119.72 o 
  -7   4  23     2871.18     2912.82    120.71 o 
  -6   4  23     2805.70     2877.21    114.77 o 
  -5   4  23      195.13      241.42     42.54 o 
  -4   4  23      278.83      243.40     38.59 o 
  -3   4  23     2664.51     2514.09    121.70 o 
  -2   4  23    13497.26    13320.44    271.10 o 
  -1   4  23     4660.54     4746.20    157.32 o 
   0   4  23      558.38      611.46     42.54 o 
   1   4  23      111.55       99.93     14.84 o 
   2   4  23     7306.36     6988.21     99.93 o 
   3   4  23     1589.80     1556.34     66.29 o 
   4   4  23    17207.19    16610.23    272.09 o 
   5   4  23      836.93      811.32     63.32 o 
   6   4  23      866.90      797.47     67.28 o 
   7   4  23     1702.46     1692.88    101.91 o 
   8   4  23      886.32      763.83     71.24 o 
  -8   5  23      723.97      753.93     83.11 o 
  -7   5  23      136.49      140.50     28.69 o 
  -6   5  23        0.81      -12.86     12.86 o 
  -5   5  23     5448.29     4903.52    188.98 o 
  -4   5  23     3040.47     3015.72    144.45 o 
  -3   5  23     1059.32     1024.04     83.11 o 
  -2   5  23     5295.31     5233.98    181.06 o 
  -1   5  23      611.48      599.58     59.36 o 
   0   5  23     5396.23     5481.34    132.58 o 
   1   5  23    13698.52    13574.71    175.13 o 
   2   5  23    10533.87    10462.03    153.36 o 
   3   5  23      851.15      826.16     50.46 o 
   4   5  23      569.86      533.29     51.45 o 
   5   5  23     1967.34     1936.28    101.91 o 
   6   5  23        3.95        2.97      8.90 o 
   7   5  23     1721.15     1916.49    114.77 o 
  -7   6  23     5316.51     5128.12    172.16 o 
  -6   6  23      727.76      675.77     81.13 o 
  -5   6  23       32.37        9.89     12.86 o 
  -4   6  23        8.29       43.53     25.72 o 
  -3   6  23     2462.73     2355.79    130.60 o 
  -2   6  23      893.82      987.43     88.06 o 
  -1   6  23    12532.43    12284.52    284.95 o 
   0   6  23        6.11       27.70     14.84 o 
   1   6  23      787.87      713.37     49.47 o 
   2   6  23        1.77        6.93      2.97 o 
   3   6  23     4491.11     4084.29    118.73 o 
   4   6  23      167.67      265.16     43.53 o 
   5   6  23     3459.01     3507.46    142.48 o 
   6   6  23     1060.27     1011.18     83.11 o 
   7   6  23      907.20     1050.75     85.09 o 
  -7   7  23        1.87        3.96      9.89 o 
  -6   7  23      598.62      594.64     76.18 o 
  -5   7  23     1459.27     1412.88    110.81 o 
  -4   7  23     4443.08     4407.82    193.92 o 
  -3   7  23     5373.11     5024.23    200.85 o 
  -2   7  23       90.10      136.54     35.62 o 
  -1   7  23      967.63     1010.19     87.07 o 
   0   7  23     2200.14     2059.95    120.71 o 
   1   7  23     4582.90     4849.10    182.05 o 
   2   7  23      121.66      175.13     28.69 o 
   3   7  23      921.45      820.22     55.41 o 
   4   7  23      210.77      203.82     33.64 o 
   5   7  23     1393.62     1384.19     93.00 o 
   6   7  23      699.79      711.39     71.24 o 
  -5   8  23      135.30      247.35     53.43 o 
  -4   8  23       33.28       44.52     28.69 o 
  -3   8  23        1.39       -6.93     16.82 o 
  -2   8  23     6869.79     6270.89    231.52 o 
  -1   8  23       15.33      223.61     55.41 o 
   0   8  23       57.76       44.52      4.95 o 
   1   8  23       70.26      112.79     33.64 o 
   2   8  23      101.54      122.69     28.69 o 
   3   8  23      536.94      541.21     82.12 o 
   4   8  23     1137.82     1190.26    127.63 o 
   5   8  23       54.30       53.43     23.75 o 
  -3   9  23       88.73      206.79     54.42 o 
  -2   9  23      342.74      389.83     63.32 o 
  -1   9  23      167.38      126.64     34.63 o 
   0   9  23     1085.10     1084.39     98.94 o 
   1   9  23      152.27      624.32    143.46 o 
   2   9  23     2130.62     2076.77    194.91 o 
   3   9  23       85.69      125.66     43.53 o 
  -8   0  24      239.13      210.74     40.57 o 
  -6   0  24    14491.54    14071.40    222.62 o 
  -4   0  24    10567.73    10547.12    174.14 o 
  -2   0  24      166.77       74.21     16.82 o 
   0   0  24     7305.61     7512.60    122.69 o 
   2   0  24      421.43      465.02     27.70 o 
   4   0  24    15837.25    14951.97    350.25 o 
   6   0  24      792.26      711.39     85.09 o 
   8   0  24     2770.46     2543.77    180.07 o 
  -9   1  24     3739.73     3694.46    124.67 o 
  -8   1  24     7770.88     7562.07    166.22 o 
  -7   1  24     2651.43     2640.74     92.02 o 
  -6   1  24     3630.75     3615.31     80.14 o 
  -5   1  24      747.14      727.22     34.63 o 
  -4   1  24    12291.24    12040.14    131.59 o 
  -3   1  24      894.50      930.05     38.59 o 
  -2   1  24     7101.11     7478.96    100.92 o 
  -1   1  24      793.56      892.45     33.64 o 
   0   1  24      125.84      140.50     11.87 o 
   1   1  24      285.03      266.15     18.80 o 
   2   1  24     9312.32     8860.17    114.77 o 
   3   1  24       56.18       50.46      9.89 o 
   4   1  24     3580.76     3714.25     93.99 o 
   5   1  24      310.37      358.17     30.67 o 
   6   1  24       16.88       19.79      8.90 o 
   7   1  24     1229.50     1387.15     91.03 o 
   8   1  24     2707.97     2628.86    129.61 o 
   9   1  24      460.86      420.50     56.40 o 
  -9   2  24     1763.36     1814.58     87.07 o 
  -8   2  24      101.89       75.20     16.82 o 
  -7   2  24     3321.88     3291.77     92.02 o 
  -6   2  24     4039.82     4119.91     97.95 o 
  -5   2  24     4732.49     4633.41    107.85 o 
  -4   2  24     1020.27     1133.86     57.39 o 
  -3   2  24     5010.09     5345.79    114.77 o 
  -2   2  24      752.38      771.74     39.58 o 
  -1   2  24     5113.42     4825.36    143.46 o 
   0   2  24     1987.61     2216.28     59.36 o 
   1   2  24       28.59       33.64     10.88 o 
   2   2  24      669.71      725.24     30.67 o 
   3   2  24      523.14      584.74     31.66 o 
   4   2  24     3199.02     3231.42     90.04 o 
   5   2  24      502.40      528.35     38.59 o 
   6   2  24       75.04       88.06     15.83 o 
   7   2  24       98.70       75.20     18.80 o 
   8   2  24      488.21      502.62     56.40 o 
  -9   3  24     4287.12     4582.95    169.19 o 
  -8   3  24      261.03      327.49     53.43 o 
  -7   3  24     6069.01     6243.18    141.49 o 
  -6   3  24       17.73       68.27     17.81 o 
  -5   3  24     1032.96     1025.03     58.38 o 
  -4   3  24      385.00      449.19     37.60 o 
  -3   3  24    12533.35    12239.01    260.22 o 
  -2   3  24      538.48      616.40     58.38 o 
  -1   3  24      146.28      126.64     24.74 o 
   0   3  24        5.33      221.63     31.66 o 
   1   3  24     2032.21     1952.11     58.38 o 
   2   3  24       30.37       56.40     11.87 o 
   3   3  24     1140.37     1162.56     46.50 o 
   4   3  24       74.03       78.16     15.83 o 
   5   3  24       11.70        5.94      6.93 o 
   6   3  24      117.69      163.25     31.66 o 
   7   3  24     3993.67     4286.13    156.33 o 
   8   3  24      179.70      221.63     38.59 o 
  -9   4  24      683.62      690.61     81.13 o 
  -8   4  24      289.04      281.98     49.47 o 
  -7   4  24     5024.35     4697.72    155.34 o 
  -6   4  24     1218.37     1189.27     75.20 o 
  -5   4  24     4553.13     4660.12    179.08 o 
  -4   4  24      200.09      240.43     41.56 o 
  -3   4  24        0.76       24.74     13.85 o 
  -2   4  24     2499.59     2577.41    120.71 o 
  -1   4  24     3151.93     3387.74    134.56 o 
   0   4  24     1233.93     1239.73     61.34 o 
   1   4  24     1446.78     1423.76     64.31 o 
   2   4  24        5.51       58.38     16.82 o 
   3   4  24      548.34      596.61     41.56 o 
   4   4  24       55.46       83.11     22.76 o 
   5   4  24      971.90      922.13     69.26 o 
   6   4  24        3.14        2.97     16.82 o 
   7   4  24      813.50      815.27     70.25 o 
   8   4  24      106.85       88.06     25.72 o 
  -8   5  24     2228.94     2297.41    144.45 o 
  -7   5  24     2432.66     2458.69    115.76 o 
  -6   5  24      256.42      338.38     51.45 o 
  -5   5  24      161.40      137.53     35.62 o 
  -4   5  24     4169.25     4039.76    169.19 o 
  -3   5  24      628.49      671.81     67.28 o 
  -2   5  24     1687.77     1834.37    108.84 o 
  -1   5  24        4.24        2.97      6.93 o 
   0   5  24      292.02      330.46     34.63 o 
   1   5  24       78.46      148.41     25.72 o 
   2   5  24    10374.12    10288.88    154.35 o 
   3   5  24      494.43      466.01     39.58 o 
   4   5  24       40.89       57.39     17.81 o 
   5   5  24      299.96      295.83     43.53 o 
   6   5  24     1423.67     1348.57     89.05 o 
   7   5  24     1906.32     2257.84    123.68 o 
  -7   6  24       15.08        3.96     11.87 o 
  -6   6  24     7168.28     7128.70    246.36 o 
  -5   6  24       81.89       79.15     25.72 o 
  -4   6  24     2935.43     2703.07    143.46 o 
  -3   6  24      820.13      889.48     85.09 o 
  -2   6  24    10225.76    10213.69    268.13 o 
  -1   6  24       20.53      104.88     40.57 o 
   0   6  24      505.28      552.09     45.51 o 
   1   6  24      113.30      146.43     23.75 o 
   2   6  24      519.61      528.35     42.54 o 
   3   6  24      411.05      390.82     38.59 o 
   4   6  24     9977.99     9845.63    229.54 o 
   5   6  24       28.04       73.22     28.69 o 
   6   6  24      638.13      727.22     69.26 o 
   7   6  24      231.57      276.05     46.50 o 
  -6   7  24      836.52      925.10     94.98 o 
  -5   7  24      218.04      203.82     49.47 o 
  -4   7  24     5333.14     5603.03    219.65 o 
  -3   7  24      245.83      314.63     57.39 o 
  -2   7  24     1381.37     1276.34     98.94 o 
  -1   7  24        0.92       62.33     21.77 o 
   0   7  24       34.29       58.38     19.79 o 
   1   7  24     5687.45     5603.03    148.41 o 
   2   7  24     5459.83     5524.87    144.45 o 
   3   7  24      173.84      239.44     31.66 o 
   4   7  24      247.00      221.63     37.60 o 
   5   7  24      852.47      833.08     73.22 o 
   6   7  24     1507.89     1670.13    107.85 o 
  -5   8  24     1243.15     1399.03    117.74 o 
  -4   8  24     1251.13     1110.12    102.90 o 
  -3   8  24       42.04       80.14     32.65 o 
  -2   8  24       74.43      158.31     39.58 o 
  -1   8  24    10994.09    10734.12    299.79 o 
   0   8  24       38.11       66.29     22.76 o 
   1   8  24      211.84      182.05     38.59 o 
   2   8  24      153.38      176.12     39.58 o 
   3   8  24     1365.77     1363.41    132.58 o 
   4   8  24     1452.40     1539.52    146.43 o 
  -3   9  24     4182.84     4110.01    201.84 o 
  -2   9  24      367.30      305.73     54.42 o 
  -1   9  24        2.35       -9.89      9.89 o 
   0   9  24      405.11      383.89     65.30 o 
   1   9  24     4094.05     3712.27    273.08 o 
   2   9  24      115.89      177.10     67.28 o 
  -9   0  25     5430.57     5319.07    210.74 o 
  -7   0  25     2878.42     2729.78    132.58 o 
  -5   0  25     4790.21     4911.43    126.64 o 
  -3   0  25     7028.94     6783.40    133.57 o 
  -1   0  25    12114.05    11808.62    206.79 o 
   1   0  25     4097.14     4029.87     84.10 o 
   3   0  25     3706.71     3809.23    116.75 o 
   5   0  25     6437.30     6266.93    243.40 o 
   7   0  25       66.85       74.21     28.69 o 
   9   0  25     2643.14     2651.62    191.95 o 
  -9   1  25      247.87      284.95     34.63 o 
  -8   1  25      821.08      866.72     57.39 o 
  -7   1  25      928.69     1096.27     60.35 o 
  -6   1  25      712.08      786.58     38.59 o 
  -5   1  25       27.68       28.69      6.93 o 
  -4   1  25     3145.86     3256.15     69.26 o 
  -3   1  25     9379.61     9213.39    121.70 o 
  -2   1  25      511.91      520.43     27.70 o 
  -1   1  25     5565.45     5417.02     80.14 o 
   0   1  25      396.57      405.66     20.78 o 
   1   1  25       63.85       77.17      9.89 o 
   2   1  25     6126.67     6103.67     96.96 o 
   3   1  25     2687.41     2711.97     66.29 o 
   4   1  25      172.57      172.16     22.76 o 
   5   1  25      161.36      187.00     22.76 o 
   6   1  25     1290.31     1191.25     80.14 o 
   7   1  25      650.53      620.36     61.34 o 
   8   1  25     1072.96     1283.27     93.00 o 
  -9   2  25      508.64      692.59     56.40 o 
  -8   2  25     1574.62     1617.69     78.16 o 
  -7   2  25        2.26       39.58     11.87 o 
  -6   2  25     2173.26     2212.32     72.23 o 
  -5   2  25     1790.52     1827.44     68.27 o 
  -4   2  25     8007.34     8041.93    154.35 o 
  -3   2  25     2442.53     2566.53     81.13 o 
  -2   2  25     1031.73     1023.05     46.50 o 
  -1   2  25     3424.05     3492.62     93.99 o 
   0   2  25     8715.31     8484.20    117.74 o 
   1   2  25     5249.39     4922.32     91.03 o 
   2   2  25     3787.87     3736.01     68.27 o 
   3   2  25     2012.26     1862.07     57.39 o 
   4   2  25     5255.00     5107.34    114.77 o 
   5   2  25        9.22        0.99      8.90 o 
   6   2  25      546.22      494.71     39.58 o 
   7   2  25       69.63      103.89     19.79 o 
   8   2  25       89.97       99.93     24.74 o 
  -9   3  25      124.34      170.18     31.66 o 
  -8   3  25     1534.26     1545.46    111.80 o 
  -7   3  25       14.05       53.43     16.82 o 
  -6   3  25     2801.27     2821.80     92.02 o 
  -5   3  25      126.46      180.07     26.71 o 
  -4   3  25     1690.35     1633.52     70.25 o 
  -3   3  25        0.11       12.86     13.85 o 
  -2   3  25    15131.28    14650.21    278.02 o 
  -1   3  25      481.22      413.57     45.51 o 
   0   3  25     3529.21     3359.05     96.96 o 
   1   3  25     3369.62     3302.65     93.99 o 
   2   3  25     4835.93     4670.02     81.13 o 
   3   3  25      773.27      830.12     39.58 o 
   4   3  25     1230.50     1287.22     59.36 o 
   5   3  25     2636.00     2527.94     87.07 o 
   6   3  25       71.72       60.35     18.80 o 
   7   3  25     1111.23     1147.72     82.12 o 
   8   3  25     3184.12     3064.21    139.51 o 
  -8   4  25     1772.76     1869.99    127.63 o 
  -7   4  25       63.33      128.62     32.65 o 
  -6   4  25     2851.87     2878.20    117.74 o 
  -5   4  25      468.94      420.50     56.40 o 
  -4   4  25     4338.61     3947.75    161.27 o 
  -3   4  25     1844.54     1884.83    107.85 o 
  -2   4  25     1457.02     1588.00     95.97 o 
  -1   4  25     1320.69     1350.55     86.08 o 
   0   4  25    11624.29    11454.41    187.00 o 
   1   4  25     1334.08     1277.33     61.34 o 
   2   4  25    19137.52    18611.80    196.89 o 
   3   4  25      567.56      565.94     41.56 o 
   4   4  25      346.45      316.61     39.58 o 
   5   4  25      121.41      147.42     28.69 o 
   6   4  25      257.66      253.29     36.61 o 
   7   4  25       85.64      181.06     39.58 o 
   8   4  25       11.69       27.70     14.84 o 
  -8   5  25       52.42       93.99     34.63 o 
  -7   5  25     2048.51     1901.65    102.90 o 
  -6   5  25      570.42      566.93     72.23 o 
  -5   5  25      930.10      949.83     85.09 o 
  -4   5  25     2087.06     2107.44    123.68 o 
  -3   5  25     4407.61     4333.62    171.17 o 
  -2   5  25     5730.32     5662.40    190.96 o 
  -1   5  25     3217.00     3055.30    137.53 o 
   0   5  25     3873.67     3697.43    111.80 o 
   1   5  25      402.56      397.74     35.62 o 
   2   5  25      196.84      221.63     23.75 o 
   3   5  25     2952.39     2745.61     94.98 o 
   4   5  25      267.50      306.72     41.56 o 
   5   5  25     3491.47     3307.60    135.55 o 
   6   5  25       36.63       21.77     12.86 o 
   7   5  25     1587.14     1603.83    104.88 o 
  -7   6  25      185.89      169.19     33.64 o 
  -6   6  25        0.52       36.61     24.74 o 
  -5   6  25     2982.96     2784.20    152.37 o 
  -4   6  25       26.96       57.39     27.70 o 
  -3   6  25     8179.86     7760.94    241.42 o 
  -2   6  25      786.10      938.95     86.08 o 
  -1   6  25     2505.16     2672.40    135.55 o 
   0   6  25     2967.41     2662.50     98.94 o 
   1   6  25     1608.93     1540.51     75.20 o 
   2   6  25      231.87      241.42     31.66 o 
   3   6  25      406.36      422.48     39.58 o 
   4   6  25      653.51      646.09     59.36 o 
   5   6  25     2180.35     2394.37    119.72 o 
   6   6  25       35.16       27.70     11.87 o 
  -6   7  25     4144.83     4250.51    202.83 o 
  -5   7  25      837.38      977.54     97.95 o 
  -4   7  25      618.72      628.28     77.17 o 
  -3   7  25     3082.45     3109.72    160.28 o 
  -2   7  25       57.24       64.31     15.83 o 
  -1   7  25     1196.12     1251.60     99.93 o 
   0   7  25      545.81      560.01     66.29 o 
   1   7  25        8.74      113.78     28.69 o 
   2   7  25      771.96      897.40     60.35 o 
   3   7  25     1984.04     1986.74    104.88 o 
   4   7  25      328.39      361.13     46.50 o 
   5   7  25      725.61      742.06     68.27 o 
  -5   8  25      595.76      632.23     81.13 o 
  -4   8  25     1649.83     1628.57    125.66 o 
  -3   8  25      699.40      709.41     84.10 o 
  -2   8  25       28.61       10.88      7.92 o 
  -1   8  25      718.95      832.09     87.07 o 
   0   8  25     1075.07     1148.71     96.96 o 
   1   8  25     1716.73     1916.49    122.69 o 
   2   8  25     1357.30     1362.42    153.36 o 
   3   8  25       99.94      181.06     51.45 o 
   4   8  25      984.30     1064.61    120.71 o 
  -3   9  25        6.24      101.91     37.60 o 
  -2   9  25      672.06      814.28     88.06 o 
  -1   9  25       81.11      144.45     47.49 o 
   0   9  25     1572.96     1484.12    116.75 o 
   1   9  25        7.51      175.13    102.90 o 
   2   9  25     1580.77     1435.63    166.22 o 
  -8   0  26    11936.68    11829.39    297.81 o 
  -6   0  26     1595.57     1634.51     78.16 o 
  -4   0  26     6219.61     6330.25    138.52 o 
  -2   0  26     9520.97     9249.01    197.88 o 
   0   0  26     1603.83     1773.02     62.33 o 
   2   0  26    16055.27    16210.50    168.20 o 
   4   0  26     1849.06     1688.92    121.70 o 
   6   0  26     3679.35     3619.26    197.88 o 
   8   0  26     1096.21     1001.28    113.78 o 
  -9   1  26       55.14       64.31     15.83 o 
  -8   1  26       16.97       58.38     15.83 o 
  -7   1  26     1109.21     1084.39     52.44 o 
  -6   1  26     4273.30     4323.73     90.04 o 
  -5   1  26      259.94      397.74     27.70 o 
  -4   1  26      179.63      246.36     20.78 o 
  -3   1  26       14.01       57.39     12.86 o 
  -2   1  26      280.34      303.75     20.78 o 
  -1   1  26       85.46      116.75     14.84 o 
   0   1  26     2732.97     2655.58     59.36 o 
   1   1  26      176.64      175.13     15.83 o 
   2   1  26     1880.94     1929.35     55.41 o 
   3   1  26      476.86      467.00     28.69 o 
   4   1  26     1533.15     1660.23     64.31 o 
   5   1  26     1847.90     1931.33     96.96 o 
   6   1  26     2152.66     2234.09    110.81 o 
   7   1  26      176.02      172.16     30.67 o 
   8   1  26     1568.68     1482.14     99.93 o 
  -9   2  26     3806.47     4034.82    131.59 o 
  -8   2  26     1969.84     2034.23     88.06 o 
  -7   2  26     3124.76     3222.51     92.02 o 
  -6   2  26     1149.57     1223.90     54.42 o 
  -5   2  26      206.80      246.36     23.75 o 
  -4   2  26      178.97      217.67     26.71 o 
  -3   2  26    17525.57    18099.29    228.55 o 
  -2   2  26      788.55      786.58     50.46 o 
  -1   2  26        7.31       47.49     14.84 o 
   0   2  26     3562.95     3563.86     96.96 o 
   1   2  26     3023.45     3066.18     73.22 o 
   2   2  26     1918.93     1922.43     58.38 o 
   3   2  26     1661.33     1617.69     55.41 o 
   4   2  26       45.82       58.38     13.85 o 
   5   2  26     1503.02     1513.80     66.29 o 
   6   2  26      362.80      385.87     35.62 o 
   7   2  26     2396.64     2565.54    122.69 o 
   8   2  26      651.10      851.88     76.18 o 
  -9   3  26      608.58      635.20     63.32 o 
  -8   3  26      500.97      506.58     54.42 o 
  -7   3  26      550.35      631.24     45.51 o 
  -6   3  26       63.59      116.75     21.77 o 
  -5   3  26     8706.61     8961.09    177.10 o 
  -4   3  26      716.65      595.63     62.33 o 
  -3   3  26      267.46      233.50     36.61 o 
  -2   3  26     1619.54     1758.18    100.92 o 
  -1   3  26     6240.57     6029.47    173.15 o 
   0   3  26     1801.06     1833.38     74.21 o 
   1   3  26      151.33      174.14     22.76 o 
   2   3  26      498.32      467.00     26.71 o 
   3   3  26     5159.69     5110.31     99.93 o 
   4   3  26     3583.32     3473.82     97.95 o 
   5   3  26     6150.07     6140.28    136.54 o 
   6   3  26      239.30      261.20     37.60 o 
   7   3  26      162.26      142.48     25.72 o 
   8   3  26      147.74      163.25     49.47 o 
  -8   4  26     1239.87     1371.32    111.80 o 
  -7   4  26     3912.06     3914.11    143.46 o 
  -6   4  26      711.22      744.04     61.34 o 
  -5   4  26      727.95      526.37     60.35 o 
  -4   4  26      690.23      654.99     66.29 o 
  -3   4  26     1461.85     1493.02     96.96 o 
  -2   4  26     2736.51     2759.47    128.62 o 
  -1   4  26      514.85      519.44     54.42 o 
   0   4  26       82.61      197.88     31.66 o 
   1   4  26      988.70      966.65     54.42 o 
   2   4  26     1525.60     1585.04     59.36 o 
   3   4  26     3052.98     2926.68     94.98 o 
   4   4  26     1950.01     1857.12     93.99 o 
   5   4  26     1549.11     1562.28     91.03 o 
   6   4  26       41.78       52.44     18.80 o 
   7   4  26     5630.15     5657.45    189.97 o 
   8   4  26      692.42      803.40     76.18 o 
  -8   5  26       46.06       74.21     18.80 o 
  -7   5  26       18.96       -8.90     11.87 o 
  -6   5  26     5962.87     5834.56    219.65 o 
  -5   5  26      200.14      250.32     46.50 o 
  -4   5  26     2162.13     1999.60    121.70 o 
  -3   5  26       92.78      116.75     30.67 o 
  -2   5  26     4074.45     3984.36    163.25 o 
  -1   5  26      513.29      559.02     59.36 o 
   0   5  26     6785.87     6555.84    151.38 o 
   1   5  26       13.40       25.72      6.93 o 
   2   5  26     1163.52     1224.89     54.42 o 
   3   5  26       27.57       36.61     11.87 o 
   4   5  26     6775.44     6355.97    181.06 o 
   5   5  26     1901.85     2009.49    106.86 o 
   6   5  26     1031.10     1001.28     79.15 o 
   7   5  26      654.19      591.67     66.29 o 
  -7   6  26      158.04      229.54     37.60 o 
  -6   6  26      275.68      237.46     43.53 o 
  -5   6  26     1808.84     1486.09    111.80 o 
  -4   6  26     2002.44     1950.13    124.67 o 
  -3   6  26       86.26      177.10     46.50 o 
  -2   6  26     2388.50     2462.64    134.56 o 
  -1   6  26       39.58        1.98     16.82 o 
   0   6  26       10.91       53.43     21.77 o 
   1   6  26       10.54        4.95      6.93 o 
   2   6  26     6921.94     6658.73    155.34 o 
   3   6  26      764.40      663.89     49.47 o 
   4   6  26      150.78      190.96     34.63 o 
   5   6  26      745.17      747.99     67.28 o 
   6   6  26     1245.60     1379.24     95.97 o 
  -6   7  26     4552.93     4334.61    206.79 o 
  -5   7  26     2835.90     2964.27    167.21 o 
  -4   7  26     1649.71     1558.32    117.74 o 
  -3   7  26      263.26      376.97     61.34 o 
  -2   7  26       90.26       30.67      8.90 o 
  -1   7  26     4270.04     3894.32    174.14 o 
   0   7  26     1851.24     1908.57    119.72 o 
   1   7  26     1206.02     1215.00     71.24 o 
   2   7  26     4735.93     4418.71    132.58 o 
   3   7  26      404.65      332.44     43.53 o 
   4   7  26     2118.46     2241.02    115.76 o 
   5   7  26     1310.17     1133.86     88.06 o 
  -5   8  26       17.17       74.21     32.65 o 
  -4   8  26       46.87       -2.97     12.86 o 
  -3   8  26     6150.83     5837.52    234.49 o 
  -2   8  26       57.44      100.92     30.67 o 
  -1   8  26      281.73      198.87     38.59 o 
   0   8  26      140.71      147.42     37.60 o 
   1   8  26      580.59      635.20     73.22 o 
   2   8  26     2060.95     2345.89    203.82 o 
   3   8  26     3249.76     3359.05    211.73 o 
   4   8  26        0.03       -7.92      9.89 o 
  -2   9  26       28.13       48.48     15.83 o 
  -1   9  26     2320.86     2307.31    148.41 o 
   0   9  26      415.11      457.11     68.27 o 
   1   9  26      787.51      776.69    124.67 o 
   2   9  26      443.36      404.67     91.03 o 
  -9   0  27     1002.11      848.91     84.10 o 
  -7   0  27     5062.57     4933.20    181.06 o 
  -5   0  27      425.75      387.85     35.62 o 
  -3   0  27    31391.99    31599.80    296.82 o 
  -1   0  27     4720.78     4625.50    133.57 o 
   1   0  27      614.49      624.32     47.49 o 
   3   0  27     8394.24     8085.46    178.09 o 
   5   0  27      407.37      381.91     61.34 o 
   7   0  27     8391.60     8210.13    315.62 o 
  -9   1  27      597.94      657.96     52.44 o 
  -8   1  27     1310.25     1393.09     73.22 o 
  -7   1  27        6.14        1.98     12.86 o 
  -6   1  27     1530.35     1485.11     53.43 o 
  -5   1  27    21134.57    20770.70    194.91 o 
  -4   1  27     3065.74     3068.16     69.26 o 
  -3   1  27      827.35      816.26     37.60 o 
  -2   1  27      368.11      417.53     25.72 o 
  -1   1  27     2205.90     2216.28     66.29 o 
   0   1  27     7926.37     7734.22    104.88 o 
   1   1  27     5680.00     5427.91    101.91 o 
   2   1  27      616.26      631.24     32.65 o 
   3   1  27      854.25      833.08     38.59 o 
   4   1  27        1.63       18.80     18.80 o 
   5   1  27     1240.17     1227.86     79.15 o 
   6   1  27     4245.85     4185.21    153.36 o 
   7   1  27       24.98        1.98     20.78 o 
   8   1  27      671.90      834.07     76.18 o 
  -9   2  27        1.33       70.25     19.79 o 
  -8   2  27     3168.44     3342.23    113.78 o 
  -7   2  27      618.61      739.09     44.52 o 
  -6   2  27      838.79      943.90     47.49 o 
  -5   2  27     5956.46     5886.99    113.78 o 
  -4   2  27     1185.90     1111.11     51.45 o 
  -3   2  27     3231.35     3240.32    107.85 o 
  -2   2  27    14773.01    14665.04    212.72 o 
  -1   2  27     6595.02     6683.47    134.56 o 
   0   2  27     2099.71     2068.86     75.20 o 
   1   2  27       66.02       84.10     13.85 o 
   2   2  27     5830.46     5624.80    100.92 o 
   3   2  27     1759.10     1878.89     60.35 o 
   4   2  27        2.20        8.90      5.94 o 
   5   2  27      385.39      347.28     32.65 o 
   6   2  27      147.36      206.79     34.63 o 
   7   2  27     1020.42     1084.39     82.12 o 
   8   2  27     3991.21     4079.34    165.23 o 
  -9   3  27       36.36       76.18     25.72 o 
  -8   3  27     1011.53     1074.50     65.30 o 
  -7   3  27      213.17      268.13     31.66 o 
  -6   3  27     4194.27     4210.93    113.78 o 
  -5   3  27     1389.42     1285.24     94.98 o 
  -4   3  27     4989.90     4894.61    178.09 o 
  -3   3  27      380.10      481.84     54.42 o 
  -2   3  27     1906.81     1837.34    100.92 o 
  -1   3  27     2946.24     2917.77    122.69 o 
   0   3  27     9544.73     9250.00    165.23 o 
   1   3  27     2794.02     2679.32     87.07 o 
   2   3  27      123.81      107.85     13.85 o 
   3   3  27      816.63      812.31     40.57 o 
   4   3  27        5.24       29.68     12.86 o 
   5   3  27      348.69      362.12     35.62 o 
   6   3  27     5361.15     5138.01    166.22 o 
   7   3  27      221.13      196.89     34.63 o 
   8   3  27      188.26      240.43     62.33 o 
  -8   4  27     2143.49     2143.06    139.51 o 
  -7   4  27      382.65      454.14     49.47 o 
  -6   4  27     3088.38     3282.86    128.62 o 
  -5   4  27       56.87       72.23     22.76 o 
  -4   4  27       26.72       26.71      8.90 o 
  -3   4  27     2210.24     2188.58    120.71 o 
  -2   4  27     6668.46     6511.31    199.86 o 
  -1   4  27       17.15       10.88      3.96 o 
   0   4  27    13765.57    13770.62    211.73 o 
   1   4  27     2011.88     1899.67     77.17 o 
   2   4  27      175.66      187.99     20.78 o 
   3   4  27      526.52      537.25     43.53 o 
   4   4  27       79.69       85.09     21.77 o 
   5   4  27       23.81       59.36     15.83 o 
   6   4  27     1195.70     1175.42     82.12 o 
   7   4  27      703.41      826.16     75.20 o 
  -8   5  27      803.79      900.36     93.99 o 
  -7   5  27       40.42       20.78     12.86 o 
  -6   5  27     1121.42     1098.25     95.97 o 
  -5   5  27     4181.19     4317.79    186.01 o 
  -4   5  27     1761.04     1840.30    118.73 o 
  -3   5  27        4.10       -5.94      8.90 o 
  -2   5  27     1959.51     1905.60    114.77 o 
  -1   5  27      402.44      354.21     48.48 o 
   0   5  27     2510.76     2417.13     93.00 o 
   1   5  27     3816.86     3785.49    114.77 o 
   2   5  27      836.35      764.81     43.53 o 
   3   5  27      686.10      626.30     46.50 o 
   4   5  27      512.11      448.20     49.47 o 
   5   5  27     3088.26     3122.58    133.57 o 
   6   5  27       20.70       44.52     19.79 o 
   7   5  27      109.48      153.36     33.64 o 
  -7   6  27     2232.36     1937.27    109.82 o 
  -6   6  27        9.60       -3.96      3.96 o 
  -5   6  27     1560.39     1530.62    115.76 o 
  -4   6  27      150.40      177.10     42.54 o 
  -3   6  27     3729.82     3765.70    172.16 o 
  -2   6  27     1366.12     1372.31    101.91 o 
  -1   6  27      126.24      152.37     30.67 o 
   0   6  27     6643.21     6617.18    160.28 o 
   1   6  27        1.11       14.84      9.89 o 
   2   6  27      211.29      249.33     27.70 o 
   3   6  27     2441.32     2422.08     94.98 o 
   4   6  27     1966.87     1966.95    105.87 o 
   5   6  27      467.91      416.54     50.46 o 
   6   6  27        2.93       26.71     21.77 o 
  -6   7  27        7.20       16.82     17.81 o 
  -5   7  27     6897.48     6770.54    253.29 o 
  -4   7  27       47.09       85.09     30.67 o 
  -3   7  27     5679.73     5421.97    216.68 o 
  -2   7  27      774.94      826.16     83.11 o 
  -1   7  27      399.89      513.50     66.29 o 
   0   7  27     2960.27     3158.20    154.35 o 
   1   7  27     6545.54     6738.88    168.20 o 
   2   7  27      238.77      258.24     42.54 o 
   3   7  27       49.66       20.78     14.84 o 
   4   7  27      629.76      563.96     60.35 o 
   5   7  27     2273.01     2261.79    122.69 o 
  -4   8  27       86.82       96.96     29.68 o 
  -3   8  27     2353.52     2346.88    151.38 o 
  -2   8  27     1385.59     1333.73    109.82 o 
  -1   8  27      421.40      421.49     64.31 o 
   0   8  27       23.39       63.32     24.74 o 
   1   8  27      251.85      215.69     46.50 o 
   2   8  27     1568.31     1449.49    160.28 o 
   3   8  27       83.18      163.25     48.48 o 
   4   8  27      671.43      731.17     99.93 o 
  -2   9  27       98.35      137.53     40.57 o 
  -1   9  27        2.43       53.43     25.72 o 
   0   9  27     4809.74     5004.44    216.68 o 
   1   9  27      393.78      412.58     98.94 o 
  -8   0  28      759.62      763.83     76.18 o 
  -6   0  28     1352.35     1363.41     72.23 o 
  -4   0  28     2162.23     2133.17     82.12 o 
  -2   0  28     7497.05     7398.81    184.03 o 
   0   0  28     7024.14     6787.36    126.64 o 
   2   0  28      457.52      423.47     41.56 o 
   4   0  28     1120.99     1289.20    108.84 o 
   6   0  28     6440.53     6676.54    277.04 o 
   8   0  28     5601.18     5319.07    269.12 o 
  -9   1  28     1015.25     1016.12     66.29 o 
  -8   1  28     1762.15     1904.62     86.08 o 
  -7   1  28     1767.50     1927.37     72.23 o 
  -6   1  28      652.87      657.96     36.61 o 
  -5   1  28     4026.28     4237.65     87.07 o 
  -4   1  28     3953.91     4143.65     81.13 o 
  -3   1  28     1567.62     1557.33     51.45 o 
  -2   1  28     3687.68     3627.18     75.20 o 
  -1   1  28        3.39       66.29     14.84 o 
   0   1  28    10106.08    10263.16    141.49 o 
   1   1  28     1342.33     1367.37     52.44 o 
   2   1  28     2850.99     2833.67     69.26 o 
   3   1  28     3087.71     3174.03     93.99 o 
   4   1  28     2770.91     2699.11    110.81 o 
   5   1  28      267.39      242.41     35.62 o 
   6   1  28     2567.84     2548.72    119.72 o 
   7   1  28      915.85      970.61     79.15 o 
   8   1  28      982.09      944.89     82.12 o 
  -9   2  28      264.76      349.26     40.57 o 
  -8   2  28       28.79       48.48      9.89 o 
  -7   2  28      536.99      537.25     37.60 o 
  -6   2  28      139.23      103.89     15.83 o 
  -5   2  28     5142.44     5253.77    108.84 o 
  -4   2  28     1110.90     1276.34     56.40 o 
  -3   2  28     4846.54     4896.59    133.57 o 
  -2   2  28      573.41      628.28     46.50 o 
  -1   2  28     1024.97     1047.79     55.41 o 
   0   2  28      940.61      896.41     50.46 o 
   1   2  28     1342.17     1311.96     49.47 o 
   2   2  28     1125.91     1152.66     46.50 o 
   3   2  28    10804.95    10875.60    156.33 o 
   4   2  28     1514.29     1480.16     63.32 o 
   5   2  28     1046.86     1094.29     57.39 o 
   6   2  28     2071.78     2137.13    109.82 o 
   7   2  28      161.29      155.34     30.67 o 
   8   2  28      426.90      516.47     87.07 o 
  -8   3  28       20.67       44.52     16.82 o 
  -7   3  28     2921.60     2979.12     92.02 o 
  -6   3  28       43.67       83.11     21.77 o 
  -5   3  28     2651.51     2569.50    135.55 o 
  -4   3  28      821.37      753.93     70.25 o 
  -3   3  28     2833.79     2911.84    135.55 o 
  -2   3  28      863.84      899.37     72.23 o 
  -1   3  28      221.32      238.45     37.60 o 
   0   3  28      536.49      564.95     43.53 o 
   1   3  28     7869.85     7726.31    149.40 o 
   2   3  28       51.47       54.42      9.89 o 
   3   3  28       39.16       40.57      6.93 o 
   4   3  28        4.92       -3.96      8.90 o 
   5   3  28     2137.93     2217.27    104.88 o 
   6   3  28       82.80      129.61     31.66 o 
   7   3  28     2368.20     2488.37    187.99 o 
   8   3  28        5.96       34.63     47.49 o 
  -8   4  28      134.26      245.37     51.45 o 
  -7   4  28      389.32      412.58     47.49 o 
  -6   4  28     1376.92     1245.67     80.14 o 
  -5   4  28     2004.13     1816.56    116.75 o 
  -4   4  28      186.33      248.34     45.51 o 
  -3   4  28     7617.63     7326.59    220.64 o 
  -2   4  28     1199.66     1171.46     87.07 o 
  -1   4  28       21.11       33.64     15.83 o 
   0   4  28     1621.61     1611.75     75.20 o 
   1   4  28     2128.50     2118.33     83.11 o 
   2   4  28        0.64        6.93      7.92 o 
   3   4  28    10383.02    10129.59    180.07 o 
   4   4  28       12.60       17.81     14.84 o 
   5   4  28     2573.47     2607.10    118.73 o 
   6   4  28       12.42       30.67     22.76 o 
   7   4  28       66.92       51.45     14.84 o 
  -7   5  28      782.37      805.38     69.26 o 
  -6   5  28      361.78      397.74     58.38 o 
  -5   5  28      990.12     1006.23     90.04 o 
  -4   5  28     1398.23     1469.27    106.86 o 
  -3   5  28      275.24      216.68     38.59 o 
  -2   5  28      240.74      275.06     45.51 o 
  -1   5  28       30.28       24.74     10.88 o 
   0   5  28        9.88       16.82      0.99 o 
   1   5  28     2213.98     2231.12     89.05 o 
   2   5  28     1345.82     1285.24     57.39 o 
   3   5  28       58.75       33.64      5.94 o 
   4   5  28     1103.60     1025.03     75.20 o 
   5   5  28      941.09      916.19     73.22 o 
   6   5  28     1934.15     2236.07    119.72 o 
   7   5  28      418.74      450.18     56.40 o 
  -7   6  28      424.10      429.40     51.45 o 
  -6   6  28     2229.37     2003.56    135.55 o 
  -5   6  28      292.45      298.80     51.45 o 
  -4   6  28     4181.63     3999.20    184.03 o 
  -3   6  28     1241.75     1173.44     97.95 o 
  -2   6  28     1003.66     1127.93     94.98 o 
  -1   6  28      294.46      305.73     46.50 o 
   0   6  28     1173.61     1184.32     68.27 o 
   1   6  28       53.91       86.08     21.77 o 
   2   6  28     3626.24     3442.16     97.95 o 
   3   6  28     1574.84     1405.95     87.07 o 
   4   6  28     2613.00     2520.03    120.71 o 
   5   6  28       30.80       24.74     14.84 o 
   6   6  28      961.91     1063.62     86.08 o 
  -6   7  28      270.30      295.83     51.45 o 
  -5   7  28      306.93      346.29     64.31 o 
  -4   7  28      658.17      784.60     84.10 o 
  -3   7  28        4.87       21.77     19.79 o 
  -2   7  28     1456.89     1435.63    110.81 o 
  -1   7  28      427.14      365.09     56.40 o 
   0   7  28     1488.11     1524.68    108.84 o 
   1   7  28      147.78      238.45     33.64 o 
   2   7  28     3270.00     3508.45    149.40 o 
   3   7  28      174.54      159.30     32.65 o 
   4   7  28      458.42      471.95     55.41 o 
   5   7  28        0.91        0.00     13.85 o 
  -4   8  28      121.73      143.46     42.54 o 
  -3   8  28       90.15      166.22     43.53 o 
  -2   8  28      943.72     1046.80     98.94 o 
  -1   8  28     1002.15      987.43     93.99 o 
   0   8  28     1231.15     1233.80    102.90 o 
   1   8  28      758.64      744.04     79.15 o 
   2   8  28      796.90      929.06    134.56 o 
   3   8  28     1575.36     1672.10    153.36 o 
  -1   9  28      709.66      745.03     86.08 o 
   0   9  28      127.42      273.08     53.43 o 
  -9   0  29     5211.11     5329.96    215.69 o 
  -7   0  29      311.39      281.98     33.64 o 
  -5   0  29     7633.73     7424.54    164.24 o 
  -3   0  29        4.44       22.76      5.94 o 
  -1   0  29       19.39       25.72     10.88 o 
   1   0  29     4754.65     4432.56    136.54 o 
   3   0  29       20.06       10.88      5.94 o 
   5   0  29      668.60      643.12     83.11 o 
   7   0  29     2228.95     2227.16    169.19 o 
  -9   1  29      467.16      476.90     46.50 o 
  -8   1  29     1060.95     1113.09     65.30 o 
  -7   1  29     5926.73     6030.46    128.62 o 
  -6   1  29     2250.84     2321.16     68.27 o 
  -5   1  29      508.32      570.89     32.65 o 
  -4   1  29     2116.42     2094.58     58.38 o 
  -3   1  29        2.62        4.95      5.94 o 
  -2   1  29     2291.47     2271.69     73.22 o 
  -1   1  29     5654.91     5843.46    110.81 o 
   0   1  29      175.91      418.52     32.65 o 
   1   1  29      752.61      682.69     37.60 o 
   2   1  29      585.92      610.47     43.53 o 
   3   1  29     2412.61     2388.44     83.11 o 
   4   1  29     2794.42     2833.67    117.74 o 
   5   1  29     2073.66     2089.64    104.88 o 
   6   1  29      424.98      487.78     54.42 o 
   7   1  29     1871.28     1920.45    110.81 o 
   8   1  29      241.59      330.46     49.47 o 
  -8   2  29       65.31       62.33     12.86 o 
  -7   2  29        9.10        7.92      6.93 o 
  -6   2  29       14.18       24.74      4.95 o 
  -5   2  29     1504.54     1479.17     58.38 o 
  -4   2  29    12594.52    12694.14    228.55 o 
  -3   2  29      392.53      534.28     45.51 o 
  -2   2  29       19.42       25.72     10.88 o 
  -1   2  29       99.34      110.81     17.81 o 
   0   2  29      298.42      283.96     28.69 o 
   1   2  29      336.06      417.53     36.61 o 
   2   2  29     1168.95     1136.83     46.50 o 
   3   2  29     7332.87     7371.11    122.69 o 
   4   2  29      543.70      575.84     41.56 o 
   5   2  29      181.74      167.21     28.69 o 
   6   2  29     5085.73     5266.63    173.15 o 
   7   2  29        0.73       -5.94      5.94 o 
   8   2  29       15.96       20.78     22.76 o 
  -8   3  29     1293.89     1470.26     78.16 o 
  -7   3  29      126.73      166.22     26.71 o 
  -6   3  29     3756.51     3788.45    135.55 o 
  -5   3  29      635.85      755.91     75.20 o 
  -4   3  29      496.87      507.57     59.36 o 
  -3   3  29     6614.44     6484.60    202.83 o 
  -2   3  29     3484.80     3460.96    142.48 o 
  -1   3  29       32.33      127.63     38.59 o 
   0   3  29      340.15      337.39     33.64 o 
   1   3  29      177.33      239.44     29.68 o 
   2   3  29      134.69      102.90     12.86 o 
   3   3  29        1.20       26.71      9.89 o 
   4   3  29     3395.97     3418.41     99.93 o 
   5   3  29      177.83      233.50     35.62 o 
   6   3  29     2602.54     2739.68    123.68 o 
   7   3  29      178.76      267.14     66.29 o 
  -8   4  29     1337.00     1420.79    117.74 o 
  -7   4  29      107.71       58.38     10.88 o 
  -6   4  29      105.07      114.77     20.78 o 
  -5   4  29      326.85      353.22     53.43 o 
  -4   4  29    10841.86    10688.60    280.00 o 
  -3   4  29      136.13      192.94     42.54 o 
  -2   4  29        1.66        0.99     10.88 o 
  -1   4  29     2030.88     2016.42    110.81 o 
   0   4  29      408.82      342.34     33.64 o 
   1   4  29     4701.16     4680.90    124.67 o 
   2   4  29       55.84       39.58     11.87 o 
   3   4  29      330.05      324.53     34.63 o 
   4   4  29     2902.02     2847.52    120.71 o 
   5   4  29      701.00      713.37     62.33 o 
   6   4  29     4526.00     4849.10    172.16 o 
   7   4  29        1.37       47.49     25.72 o 
  -7   5  29     3113.86     3156.22    137.53 o 
  -6   5  29     1727.65     1777.97    126.64 o 
  -5   5  29      355.30      282.97     43.53 o 
  -4   5  29     1145.54     1150.68     94.98 o 
  -3   5  29      396.62      343.33     50.46 o 
  -2   5  29     2132.53     2163.84    124.67 o 
  -1   5  29       78.61      125.66     35.62 o 
   0   5  29      387.05      348.27     35.62 o 
   1   5  29       42.12       77.17     19.79 o 
   2   5  29      811.67      694.57     41.56 o 
   3   5  29      538.74      561.99     45.51 o 
   4   5  29      271.32      317.60     44.52 o 
   5   5  29      664.74      573.86     59.36 o 
   6   5  29     1859.39     1756.20    106.86 o 
  -6   6  29       22.35       17.81     16.82 o 
  -5   6  29     3853.47     3885.42    186.01 o 
  -4   6  29      939.60     1073.51     96.96 o 
  -3   6  29     1077.54     1092.31     94.98 o 
  -2   6  29     1132.85     1108.14     93.00 o 
  -1   6  29      136.17      129.61     33.64 o 
   0   6  29      132.43      122.69     24.74 o 
   1   6  29     7615.09     7471.04    172.16 o 
   2   6  29       22.59       62.33     20.78 o 
   3   6  29     1580.49     1477.19     90.04 o 
   4   6  29       83.69       64.31     16.82 o 
   5   6  29     1670.78     1544.47     98.94 o 
   6   6  29      134.03      284.95     47.49 o 
  -5   7  29      801.20      724.25     84.10 o 
  -4   7  29       61.55       19.79     14.84 o 
  -3   7  29      784.85      719.30     80.14 o 
  -2   7  29      695.13      767.78     82.12 o 
  -1   7  29     2002.41     1896.70    123.68 o 
   0   7  29       13.71       11.87     16.82 o 
   1   7  29     1431.18     1375.28     77.17 o 
   2   7  29      392.23      440.29     53.43 o 
   3   7  29      974.39     1041.85     79.15 o 
   4   7  29      497.53      520.43     58.38 o 
   5   7  29       46.01       41.56     16.82 o 
  -4   8  29     1027.29     1090.33    105.87 o 
  -3   8  29      418.77      417.53     62.33 o 
  -2   8  29      134.02      202.83     39.58 o 
  -1   8  29       50.26       19.79     17.81 o 
   0   8  29     4313.56     4194.11    191.95 o 
   1   8  29     3299.16     3187.88    165.23 o 
   2   8  29     2187.16     2103.49    194.91 o 
   3   8  29        6.80      -15.83     15.83 o 
  -8   0  30     3728.13     3708.31    171.17 o 
  -6   0  30     2433.78     2555.65    101.91 o 
  -4   0  30    29104.22    29268.75    313.64 o 
  -2   0  30     1738.57     1750.27     92.02 o 
   0   0  30      202.91      281.98     36.61 o 
   2   0  30    14469.69    13350.12    241.42 o 
   4   0  30     2696.39     2750.56    163.25 o 
   6   0  30     3712.72     3581.67    204.81 o 
   8   0  30      520.17      534.28     87.07 o 
  -9   1  30      704.75      882.55     64.31 o 
  -8   1  30       61.31       82.12     19.79 o 
  -7   1  30     2547.88     2651.62     86.08 o 
  -6   1  30     3919.50     3808.24     88.06 o 
  -5   1  30        9.50       10.88      4.95 o 
  -4   1  30       34.10       43.53      7.92 o 
  -3   1  30      258.37      265.16     26.71 o 
  -2   1  30     4301.81     4168.39    100.92 o 
  -1   1  30     1983.41     2164.83     69.26 o 
   0   1  30     7964.40     7759.95    127.63 o 
   1   1  30       28.32       25.72      5.94 o 
   2   1  30     6328.60     6219.44    134.56 o 
   3   1  30      238.36      264.17     28.69 o 
   4   1  30    11045.27    10889.45    230.53 o 
   5   1  30     4495.81     4468.18    157.32 o 
   6   1  30       14.53        3.96     13.85 o 
   7   1  30       54.13       66.29     23.75 o 
   8   1  30      283.93      235.48     38.59 o 
  -8   2  30      547.78      547.14     46.50 o 
  -7   2  30     1538.01     1658.25     69.26 o 
  -6   2  30      120.55      161.27     19.79 o 
  -5   2  30     2068.57     2124.26     83.11 o 
  -4   2  30     1021.66     1127.93     70.25 o 
  -3   2  30     9855.10    10097.92    195.90 o 
  -2   2  30      849.29      824.18     52.44 o 
  -1   2  30     3349.79     3279.90    128.62 o 
   0   2  30     2040.65     1962.00     76.18 o 
   1   2  30     9844.80     9483.50    167.21 o 
   2   2  30     1331.91     1398.04     66.29 o 
   3   2  30     3236.99     3214.60     82.12 o 
   4   2  30      471.60      514.49     51.45 o 
   5   2  30       40.60       30.67      6.93 o 
   6   2  30       51.43       98.94     26.71 o 
   7   2  30     2053.36     2131.19    116.75 o 
  -8   3  30       32.56       45.51     21.77 o 
  -7   3  30     3075.68     2987.03    110.81 o 
  -6   3  30      646.37      632.23     49.47 o 
  -5   3  30     4339.46     4158.49    177.10 o 
  -4   3  30        0.68      -10.88     18.80 o 
  -3   3  30      416.99      488.77     58.38 o 
  -2   3  30       26.94       50.46     14.84 o 
  -1   3  30    16902.14    16713.13    304.74 o 
   0   3  30       37.44      107.85     20.78 o 
   1   3  30      145.32      166.22     27.70 o 
   2   3  30       86.95       76.18     10.88 o 
   3   3  30     3398.30     3414.46     87.07 o 
   4   3  30     1728.88     1764.12     75.20 o 
   5   3  30     4814.47     4591.85    154.35 o 
   6   3  30       16.86       36.61     44.52 o 
   7   3  30       25.31       27.70      4.95 o 
  -8   4  30      934.28      875.63     92.02 o 
  -7   4  30      191.27      148.41     25.72 o 
  -6   4  30       25.10       76.18     21.77 o 
  -5   4  30     2844.50     2874.24    151.38 o 
  -4   4  30      223.01      352.23     54.42 o 
  -3   4  30     3912.01     3874.53    164.24 o 
  -2   4  30      726.64      685.66     66.29 o 
  -1   4  30     1040.87     1007.22     79.15 o 
   0   4  30       39.22       47.49     12.86 o 
   1   4  30     2884.29     2898.97     98.94 o 
   2   4  30     1075.71      997.33     57.39 o 
   3   4  30        6.38       -1.98      6.93 o 
   4   4  30      920.71      877.61     68.27 o 
   5   4  30       29.46       13.85      9.89 o 
   6   4  30      987.21     1121.00     83.11 o 
   7   4  30     3199.74     3255.16    225.59 o 
  -7   5  30      312.39      229.54     34.63 o 
  -6   5  30     6214.85     6133.36    234.49 o 
  -5   5  30       14.08       -0.99     21.77 o 
  -4   5  30     1250.14     1086.37     93.00 o 
  -3   5  30       22.52       19.79     28.69 o 
  -2   5  30     3779.35     3760.75    164.24 o 
  -1   5  30     5692.45     5643.60    195.90 o 
   0   5  30     1174.40     1117.04     65.30 o 
   1   5  30       29.71       38.59     13.85 o 
   2   5  30       56.17       25.72     18.80 o 
   3   5  30      675.07      644.11     47.49 o 
   4   5  30     3431.39     3596.51    141.49 o 
   5   5  30      649.93      580.78     60.35 o 
   6   5  30      174.55      215.69     40.57 o 
  -6   6  30      237.21      219.65     43.53 o 
  -5   6  30        0.67      -19.79     22.76 o 
  -4   6  30     2620.78     2758.48    155.34 o 
  -3   6  30      635.63      754.92     77.17 o 
  -2   6  30      841.72      842.98     81.13 o 
  -1   6  30       28.01       41.56     15.83 o 
   0   6  30      445.16      473.93     44.52 o 
   1   6  30     1630.13     1675.07     83.11 o 
   2   6  30     2780.25     2910.85    107.85 o 
   3   6  30      103.86       63.32     14.84 o 
   4   6  30       22.10       15.83     12.86 o 
   5   6  30      150.82      159.30     31.66 o 
  -5   7  30      569.25      530.32     73.22 o 
  -4   7  30      500.71      404.67     59.36 o 
  -3   7  30       64.81       50.46     22.76 o 
  -2   7  30     1924.29     1929.35    129.61 o 
  -1   7  30      794.64      830.12     85.09 o 
   0   7  30      922.40     1063.62     91.03 o 
   1   7  30        0.47       33.64     14.84 o 
   2   7  30      728.93      645.10     64.31 o 
   3   7  30      654.51      695.56     65.30 o 
   4   7  30     3256.73     3311.56    146.43 o 
  -3   8  30      788.09      805.38     90.04 o 
  -2   8  30        0.65       30.67     28.69 o 
  -1   8  30      477.39      477.89     68.27 o 
   0   8  30      164.22      276.05     52.44 o 
   1   8  30     3189.39     3188.87    164.24 o 
   2   8  30     2224.23     2329.07    205.80 o 
  -7   0  31     8619.12     9209.43    204.81 o 
  -5   0  31       41.69       23.75     10.88 o 
  -3   0  31      310.91      350.25     33.64 o 
  -1   0  31     4324.10     4265.35    137.53 o 
   1   0  31     8809.79     8443.63    194.91 o 
   3   0  31     1675.45     1557.33     84.10 o 
   5   0  31     2516.49     2698.12    172.16 o 
   7   0  31     8920.15     8392.18    332.44 o 
  -8   1  31     1947.38     1929.35     88.06 o 
  -7   1  31     1708.17     1697.83     69.26 o 
  -6   1  31      173.52      162.26     17.81 o 
  -5   1  31      427.12      436.33     28.69 o 
  -4   1  31     1126.25     1167.50     51.45 o 
  -3   1  31      782.94      723.26     44.52 o 
  -2   1  31      187.15      286.93     29.68 o 
  -1   1  31     8241.29     8019.17    161.27 o 
   0   1  31      301.56      432.37     38.59 o 
   1   1  31     2109.56     1994.65     67.28 o 
   2   1  31     1594.60     1669.14     72.23 o 
   3   1  31       20.57       31.66     10.88 o 
   4   1  31     1038.26     1199.17     77.17 o 
   5   1  31     9366.17     9523.08    227.56 o 
   6   1  31      999.20     1030.97     78.16 o 
   7   1  31     1217.62     1256.55     91.03 o 
  -8   2  31      877.18      946.87     61.34 o 
  -7   2  31      774.07      961.71     53.43 o 
  -6   2  31     3585.21     3826.05    117.74 o 
  -5   2  31     1431.94     1527.65     72.23 o 
  -4   2  31      851.33      830.12     59.36 o 
  -3   2  31      238.85      275.06     37.60 o 
  -2   2  31       40.49       28.69      6.93 o 
  -1   2  31       18.09       61.34     23.75 o 
   0   2  31      136.74      190.96     25.72 o 
   1   2  31     6548.87     6477.67    141.49 o 
   2   2  31    11272.38    11014.12    184.03 o 
   3   2  31      329.40      391.81     36.61 o 
   4   2  31     4062.85     3901.25    139.51 o 
   5   2  31       25.82       61.34     22.76 o 
   6   2  31      463.34      441.28     52.44 o 
   7   2  31      954.70     1072.52     86.08 o 
  -8   3  31     1447.31     1585.04     99.93 o 
  -7   3  31       82.33      117.74     22.76 o 
  -6   3  31     2769.33     2815.86    104.88 o 
  -5   3  31      138.05      136.54     29.68 o 
  -4   3  31      273.44      239.44     40.57 o 
  -3   3  31       20.20       92.02     30.67 o 
  -2   3  31      225.93      215.69     33.64 o 
  -1   3  31      258.87      549.12     61.34 o 
   0   3  31     3924.57     4044.71    116.75 o 
   1   3  31     1527.05     1355.49     84.10 o 
   2   3  31        3.22        2.97      3.96 o 
   3   3  31      303.98      324.53     27.70 o 
   4   3  31    10517.29    10803.38    183.04 o 
   5   3  31      272.10      325.52     76.18 o 
   6   3  31     3125.35     3182.93    209.76 o 
   7   3  31        2.16       31.66     32.65 o 
  -7   4  31      401.69      367.07     45.51 o 
  -6   4  31     3942.35     4057.57    149.40 o 
  -5   4  31        1.35       27.70     28.69 o 
  -4   4  31     1043.69      973.58     85.09 o 
  -3   4  31     1367.32     1196.20     92.02 o 
  -2   4  31       73.36       36.61     12.86 o 
  -1   4  31     2254.02     2236.07    119.72 o 
   0   4  31      808.77      822.20     55.41 o 
   1   4  31      249.25      258.24     30.67 o 
   2   4  31     2649.01     2633.81    122.69 o 
   3   4  31      662.77      606.51     44.52 o 
   4   4  31      774.86      822.20     66.29 o 
   5   4  31       75.52       94.98     21.77 o 
   6   4  31     1173.69     1144.75     84.10 o 
   7   4  31      928.55     1098.25    137.53 o 
  -7   5  31      405.17      398.73     47.49 o 
  -6   5  31      166.27      144.45     40.57 o 
  -5   5  31     2519.65     2446.81    145.44 o 
  -4   5  31      167.42      169.19     38.59 o 
  -3   5  31      119.64      146.43     36.61 o 
  -2   5  31        1.76       45.51     23.75 o 
  -1   5  31     3764.48     3722.16    160.28 o 
   0   5  31     1275.57     1245.67     70.25 o 
   1   5  31     1745.13     1673.09     79.15 o 
   2   5  31      166.09      182.05     32.65 o 
   3   5  31       11.12       -2.97      2.97 o 
   4   5  31     3371.42     3351.13    137.53 o 
   5   5  31     3378.80     3427.32    145.44 o 
   6   5  31      507.73      536.26     61.34 o 
  -6   6  31        9.98       83.11     36.61 o 
  -5   6  31      376.81      440.29     63.32 o 
  -4   6  31      618.12      692.59     79.15 o 
  -3   6  31      563.46      594.64     71.24 o 
  -2   6  31      235.08      213.71     37.60 o 
  -1   6  31     3443.83     3493.61    164.24 o 
   0   6  31      229.40      289.90     35.62 o 
   1   6  31     3039.60     2908.87    109.82 o 
   2   6  31      661.80      711.39     66.29 o 
   3   6  31      745.74      840.01     69.26 o 
   4   6  31        0.02       13.85     11.87 o 
   5   6  31      561.40      506.58     57.39 o 
  -5   7  31     1027.78     1078.46    102.90 o 
  -4   7  31      482.74      561.99     74.21 o 
  -3   7  31     2329.26     2255.86    144.45 o 
  -2   7  31      273.00      234.49     45.51 o 
  -1   7  31     2942.84     3045.41    161.27 o 
   0   7  31     1319.80     1265.46     99.93 o 
   1   7  31     2260.48     2277.62    101.91 o 
   2   7  31      328.37      320.57     48.48 o 
   3   7  31       33.32       48.48     20.78 o 
   4   7  31      290.06      274.07     42.54 o 
  -3   8  31      113.12      103.89     32.65 o 
  -2   8  31     3338.72     3259.12    180.07 o 
  -1   8  31      274.24      258.24     48.48 o 
   0   8  31     1352.14     1344.61    109.82 o 
   1   8  31      866.31      803.40     85.09 o 
   2   8  31      922.64      922.13    131.59 o 
  -8   0  32      182.52      225.59     43.53 o 
  -6   0  32     9620.83     9342.01    199.86 o 
  -4   0  32     5011.56     4949.03    132.58 o 
  -2   0  32      835.28      845.95     66.29 o 
   0   0  32     4912.83     5139.00    231.52 o 
   2   0  32      453.19      515.48     48.48 o 
   4   0  32       18.36      -21.77     21.77 o 
   6   0  32      100.92      115.76     41.56 o 
  -8   1  32     1146.96     1198.18     69.26 o 
  -7   1  32      799.82      795.49     48.48 o 
  -6   1  32      364.15      353.22     26.71 o 
  -5   1  32        0.85       14.84      5.94 o 
  -4   1  32     1752.46     1812.60     65.30 o 
  -3   1  32     1576.42     1600.87     68.27 o 
  -2   1  32     5989.79     6162.05    126.64 o 
  -1   1  32       75.43      222.62     30.67 o 
   0   1  32       91.89      124.67     19.79 o 
   1   1  32      401.34      395.76     30.67 o 
   2   1  32     3658.26     3672.69    107.85 o 
   3   1  32     5151.86     5034.12    128.62 o 
   4   1  32      640.55      549.12     53.43 o 
   5   1  32      228.97      439.30     53.43 o 
   6   1  32      762.53      733.15     68.27 o 
   7   1  32     1010.77     1094.29     86.08 o 
  -8   2  32      581.33      615.41     61.34 o 
  -7   2  32     2146.65     2184.62     93.99 o 
  -6   2  32     1635.85     1713.66     79.15 o 
  -5   2  32     3739.48     3764.71    113.78 o 
  -4   2  32       22.48       33.64     15.83 o 
  -3   2  32      151.46      133.57     19.79 o 
  -2   2  32        7.14        5.94      7.92 o 
  -1   2  32     2609.50     2747.59    121.70 o 
   0   2  32     1325.16     1357.47     85.09 o 
   1   2  32       51.60      199.86     29.68 o 
   2   2  32      681.21      754.92     50.46 o 
   3   2  32     1871.79     1787.87     77.17 o 
   4   2  32        3.80       16.82     15.83 o 
   5   2  32     1986.01     2118.33    108.84 o 
   6   2  32      165.99      203.82     36.61 o 
   7   2  32     1087.87     1213.02     91.03 o 
  -8   3  32      145.80      197.88     35.62 o 
  -7   3  32     1352.63     1242.70     73.22 o 
  -6   3  32       29.94       33.64     11.87 o 
  -5   3  32     2814.61     2896.01    121.70 o 
  -4   3  32      292.38      329.47     38.59 o 
  -3   3  32     9676.67     9889.16    203.82 o 
  -2   3  32       91.18       28.69      7.92 o 
  -1   3  32     2803.68     2740.67    126.64 o 
   0   3  32       13.05       39.58     16.82 o 
   1   3  32     2818.11     2839.61    125.66 o 
   2   3  32      592.07      645.10     47.49 o 
   3   3  32     1361.23     1326.80     55.41 o 
   4   3  32       19.68       94.98     24.74 o 
   5   3  32     1539.02     1449.49    136.54 o 
   6   3  32      210.97      221.63     57.39 o 
   7   3  32     2162.21     2337.98    187.99 o 
  -7   4  32     1978.97     2038.19    110.81 o 
  -6   4  32       77.30      115.76     30.67 o 
  -5   4  32     6603.76     6488.56    232.51 o 
  -4   4  32      156.21      123.68     31.66 o 
  -3   4  32       43.34       49.47     12.86 o 
  -2   4  32      303.40      259.23     43.53 o 
  -1   4  32     4636.58     4755.11    175.13 o 
   0   4  32     2642.76     2826.75    103.89 o 
   1   4  32      634.18      612.45     58.38 o 
   2   4  32        3.30       25.72     14.84 o 
   3   4  32       14.98        7.92      5.94 o 
   4   4  32     1453.96     1447.51     89.05 o 
   5   4  32     3114.89     3087.95    134.56 o 
   6   4  32       11.85       54.42     52.44 o 
  -7   5  32       46.15       96.96     26.71 o 
  -6   5  32      318.32      241.42     45.51 o 
  -5   5  32      286.09      350.25     59.36 o 
  -4   5  32     4205.00     4153.55    187.00 o 
  -3   5  32     3464.60     3513.40    168.20 o 
  -2   5  32      310.06      294.84     46.50 o 
  -1   5  32      327.50      270.11     45.51 o 
   0   5  32      349.23      367.07     38.59 o 
   1   5  32       27.71       22.76      6.93 o 
   2   5  32      883.78      915.20     77.17 o 
   3   5  32     1046.31      985.45     74.21 o 
   4   5  32        0.08       36.61     15.83 o 
   5   5  32      346.50      410.61     51.45 o 
   6   5  32      780.11      731.17     71.24 o 
  -6   6  32     5399.25     5256.74    229.54 o 
  -5   6  32       20.11       56.40     16.82 o 
  -4   6  32        7.02       -6.93     19.79 o 
  -3   6  32       78.92       82.12     25.72 o 
  -2   6  32      499.55      521.42     66.29 o 
  -1   6  32      326.56      359.16     55.41 o 
   0   6  32     7062.37     7093.09    177.10 o 
   1   6  32      363.31      365.09     41.56 o 
   2   6  32     1386.20     1340.65     93.00 o 
   3   6  32      130.45      118.73     26.71 o 
   4   6  32     1644.09     1676.06    101.91 o 
   5   6  32      354.77      533.29     61.34 o 
  -4   7  32     1284.45     1280.30    112.79 o 
  -3   7  32      403.21      436.33     67.28 o 
  -2   7  32      554.62      541.21     71.24 o 
  -1   7  32      925.21      994.36     94.98 o 
   0   7  32       92.92      111.80     34.63 o 
   1   7  32       68.24       93.00     21.77 o 
   2   7  32     1221.20     1166.52     91.03 o 
   3   7  32      249.82      253.29     38.59 o 
   4   7  32      124.28      133.57     28.69 o 
  -2   8  32      657.97      756.90     91.03 o 
  -1   8  32     3507.74     3522.30    183.04 o 
   0   8  32      303.19      398.73     59.36 o 
   1   8  32      108.71       88.06     31.66 o 
  -7   0  33     2869.96     2870.28    116.75 o 
  -5   0  33       67.14       93.00     19.79 o 
  -3   0  33      102.70      117.74     27.70 o 
  -1   0  33     8291.11     8172.53    303.75 o 
   1   0  33     1136.21     1194.22     76.18 o 
   3   0  33     1705.57     1674.08     91.03 o 
   5   0  33     8723.17     8754.31    318.59 o 
   7   0  33     1809.75     2012.46    166.22 o 
  -8   1  33      263.22      341.35     37.60 o 
  -7   1  33       56.22       77.17     15.83 o 
  -6   1  33     2928.54     2938.55     80.14 o 
  -5   1  33      351.24      359.16     30.67 o 
  -4   1  33      157.91      230.53     23.75 o 
  -3   1  33     2385.87     2371.62     83.11 o 
  -2   1  33      377.48      454.14     36.61 o 
  -1   1  33     1322.79     1248.64     65.30 o 
   0   1  33      650.34      619.37     46.50 o 
   1   1  33      352.58      405.66     31.66 o 
   2   1  33     3714.86     3677.64    109.82 o 
   3   1  33    11467.26    11397.02    194.91 o 
   4   1  33      220.73      227.56     34.63 o 
   5   1  33       19.18       31.66     15.83 o 
   6   1  33      100.09      100.92     26.71 o 
   7   1  33      852.66      863.76     78.16 o 
  -8   2  33     1159.08     1187.29     86.08 o 
  -7   2  33       58.34       90.04     17.81 o 
  -6   2  33       44.03       29.68     12.86 o 
  -5   2  33     2354.77     2429.99     92.02 o 
  -4   2  33       72.15       41.56     12.86 o 
  -3   2  33        3.22       53.43     16.82 o 
  -2   2  33      601.78      603.54     61.34 o 
  -1   2  33    10879.14    10838.99    243.40 o 
   0   2  33     3717.83     3814.18    143.46 o 
   1   2  33     7352.48     7452.24    155.34 o 
   2   2  33      530.36      590.68     44.52 o 
   3   2  33       18.93       19.79     11.87 o 
   4   2  33     1162.42     1205.10     81.13 o 
   5   2  33     2589.30     2914.80    129.61 o 
   6   2  33     1699.80     1850.20    108.84 o 
   7   2  33      203.00      212.72     61.34 o 
  -7   3  33       72.83       70.25     17.81 o 
  -6   3  33      105.41      144.45     22.76 o 
  -5   3  33       40.07       58.38     17.81 o 
  -4   3  33       39.40       45.51      9.89 o 
  -3   3  33      408.55      442.27     46.50 o 
  -2   3  33     1678.96     1763.13    106.86 o 
  -1   3  33       70.56      132.58     30.67 o 
   0   3  33       48.16       69.26     21.77 o 
   1   3  33      397.05      453.15     51.45 o 
   2   3  33     7235.79     7256.34    157.32 o 
   3   3  33     1096.26     1035.91     50.46 o 
   4   3  33     4144.99     4069.45    223.61 o 
   5   3  33     1354.35     1372.31    135.55 o 
   6   3  33       11.37       -1.98     18.80 o 
   7   3  33       17.56       70.25     36.61 o 
  -7   4  33      224.33      141.49     24.74 o 
  -6   4  33     4676.81     4583.94    162.26 o 
  -5   4  33      163.21      210.74     45.51 o 
  -4   4  33     1315.16     1286.23    101.91 o 
  -3   4  33      132.96      127.63     32.65 o 
  -2   4  33     2516.47     2458.69    131.59 o 
  -1   4  33       32.82       92.02     32.65 o 
   0   4  33    12906.90    12775.27    221.63 o 
   1   4  33     1124.14     1090.33     81.13 o 
   2   4  33     1013.73     1039.87     79.15 o 
   3   4  33       76.46       83.11     14.84 o 
   4   4  33     1986.75     1937.27    102.90 o 
   5   4  33      553.33      660.93    101.91 o 
   6   4  33     4201.81     4555.25    260.22 o 
  -6   5  33      839.90      844.96     88.06 o 
  -5   5  33      540.83      529.33     70.25 o 
  -4   5  33     1048.98      898.38     88.06 o 
  -3   5  33     5417.12     5499.15    211.73 o 
  -2   5  33      388.35      378.94     57.39 o 
  -1   5  33       58.18       72.23     19.79 o 
   0   5  33       16.74       24.74     14.84 o 
   1   5  33      142.22       87.07     24.74 o 
   2   5  33     3634.23     3252.19    144.45 o 
   3   5  33     4336.85     4326.69    155.34 o 
   4   5  33     1611.24     1669.14     99.93 o 
   5   5  33      289.31      267.14     41.56 o 
  -5   6  33     2909.23     2973.18    171.17 o 
  -4   6  33      461.12      454.14     65.30 o 
  -3   6  33      840.39      850.89     87.07 o 
  -2   6  33      446.44      400.71     58.38 o 
  -1   6  33     3783.68     3811.21    174.14 o 
   0   6  33       48.18      154.35     28.69 o 
   1   6  33     3976.91     3862.66    129.61 o 
   2   6  33      269.50      276.05     43.53 o 
   3   6  33      122.49      102.90     23.75 o 
   4   6  33       24.98       42.54      1.98 o 
  -4   7  33        2.70       24.74     29.68 o 
  -3   7  33     2440.31     2313.24    149.40 o 
  -2   7  33     2434.50     2418.12    149.40 o 
  -1   7  33     1001.10      972.59     93.00 o 
   0   7  33      581.71      462.05     61.34 o 
   1   7  33      582.12      526.37     51.45 o 
   2   7  33      171.02      244.38     40.57 o 
   3   7  33     3269.17     3187.88    203.82 o 
  -1   8  33      960.30     1021.07    101.91 o 
   0   8  33     1743.94     1866.03    130.60 o 
   1   8  33      695.58      747.01     80.14 o 
  -8   0  34     8404.23     8763.21    270.11 o 
  -6   0  34       61.64       44.52     15.83 o 
  -4   0  34      791.88      774.71     70.25 o 
  -2   0  34    22606.59    23125.49    439.30 o 
   0   0  34      586.98      682.69     88.06 o 
   2   0  34      287.27      294.84     38.59 o 
   4   0  34      174.33      170.18     45.51 o 
   6   0  34     7953.72     8299.18    328.48 o 
  -8   1  34      350.42      396.75     40.57 o 
  -7   1  34      598.30      559.02     41.56 o 
  -6   1  34     1660.94     1707.72     70.25 o 
  -5   1  34     2754.71     2809.93     87.07 o 
  -4   1  34      246.32      281.98     26.71 o 
  -3   1  34       26.05       34.63     11.87 o 
  -2   1  34     1996.19     2024.33     88.06 o 
  -1   1  34        4.66       55.41     21.77 o 
   0   1  34     2244.40     2224.20     89.05 o 
   1   1  34      123.27      184.03     22.76 o 
   2   1  34     1174.95     1262.49     65.30 o 
   3   1  34     1224.85     1366.38     69.26 o 
   4   1  34      601.03      661.92     60.35 o 
   5   1  34      451.27      407.64     49.47 o 
   6   1  34       29.83       32.65     12.86 o 
   7   1  34       47.10       13.85     12.86 o 
  -8   2  34      899.12      935.98     77.17 o 
  -7   2  34     3428.17     3518.34    121.70 o 
  -6   2  34      289.63      312.65     34.63 o 
  -5   2  34        1.58       36.61     14.84 o 
  -4   2  34       40.69       19.79      4.95 o 
  -3   2  34     4831.95     4951.01    144.45 o 
  -2   2  34     2054.43     2265.75    119.72 o 
  -1   2  34      224.79      378.94     51.45 o 
   0   2  34       57.54      160.28     30.67 o 
   1   2  34     1625.32     1604.82     94.98 o 
   2   2  34      925.15      921.14     57.39 o 
   3   2  34     5053.67     4811.50    130.60 o 
   4   2  34      603.21      638.17     60.35 o 
   5   2  34     3183.06     3454.03    143.46 o 
   6   2  34     1035.23     1114.08     86.08 o 
   7   2  34     2058.11     2270.70    187.00 o 
  -7   3  34     2567.45     2643.71    107.85 o 
  -6   3  34      802.81      906.30     60.35 o 
  -5   3  34     4518.10     4609.66    157.32 o 
  -4   3  34      216.01      249.33     34.63 o 
  -3   3  34        3.91      -10.88     11.87 o 
  -2   3  34        3.69        0.00     13.85 o 
  -1   3  34     2919.24     2929.65    133.57 o 
   0   3  34     1227.84     1360.44     92.02 o 
   1   3  34      695.64      619.37     60.35 o 
   2   3  34       88.65      155.34     25.72 o 
   3   3  34     4676.71     4791.72    130.60 o 
   4   3  34       67.68      145.44     45.51 o 
   5   3  34      703.33      748.98     99.93 o 
   6   3  34      557.16      601.56     98.94 o 
  -7   4  34     1233.80     1292.17     77.17 o 
  -6   4  34       60.36       68.27     22.76 o 
  -5   4  34     1076.45     1063.62     95.97 o 
  -4   4  34     1262.41     1084.39     93.99 o 
  -3   4  34     5142.68     5232.00    200.85 o 
  -2   4  34     1679.66     1941.22    120.71 o 
  -1   4  34      234.21      219.65     38.59 o 
   0   4  34      852.26     1123.97     69.26 o 
   1   4  34      153.61      219.65     40.57 o 
   2   4  34     1199.60     1140.79     86.08 o 
   3   4  34     1125.64     1041.85     75.20 o 
   4   4  34      380.10      360.15     46.50 o 
   5   4  34     4076.90     4216.87    243.40 o 
   6   4  34      621.47      933.01    120.71 o 
  -6   5  34     2127.13     2066.88    142.48 o 
  -5   5  34     1389.59     1314.93    110.81 o 
  -4   5  34     1289.85     1401.01    109.82 o 
  -3   5  34      887.78      943.90     91.03 o 
  -2   5  34     4819.41     4717.51    192.94 o 
  -1   5  34        1.49       -4.95      7.92 o 
   0   5  34     3374.30     3290.78    119.72 o 
   1   5  34       63.72       91.03     25.72 o 
   2   5  34        1.30        2.97     18.80 o 
   3   5  34     1097.71     1104.18     80.14 o 
   4   5  34     2257.16     2192.53    115.76 o 
   5   5  34       15.77       59.36     20.78 o 
  -5   6  34      536.93      553.08     72.23 o 
  -4   6  34     2128.45     2114.37    140.50 o 
  -3   6  34       23.87       84.10     35.62 o 
  -2   6  34     4724.28     4897.58    204.81 o 
  -1   6  34       36.37       50.46     29.68 o 
   0   6  34     2884.82     2891.06    115.76 o 
   1   6  34      178.64      129.61     34.63 o 
   2   6  34      872.29      891.46     78.16 o 
   3   6  34       71.93      138.52     49.47 o 
   4   6  34        0.93       39.58     17.81 o 
  -4   7  34      828.05      891.46     93.99 o 
  -3   7  34      336.32      292.87     52.44 o 
  -2   7  34     1522.85     1642.42    123.68 o 
  -1   7  34     1280.45     1248.64    105.87 o 
   0   7  34     1274.08     1348.57    105.87 o 
   1   7  34     3315.20     3395.66    127.63 o 
   2   7  34      745.26      698.52     71.24 o 
   3   7  34     1056.17     1064.61    119.72 o 
  -7   0  35      751.58      845.95     64.31 o 
  -5   0  35     1204.20     1084.39     87.07 o 
  -3   0  35     3951.26     4082.31    159.30 o 
  -1   0  35     3603.94     3533.19    207.78 o 
   1   0  35     1223.14     1021.07     73.22 o 
   3   0  35     8304.73     8183.42    207.78 o 
   5   0  35        7.20       -1.98     11.87 o 
   7   0  35     1725.31     1727.51    161.27 o 
  -8   1  35      137.64      105.87     25.72 o 
  -7   1  35       63.07       80.14     16.82 o 
  -6   1  35      147.18      181.06     23.75 o 
  -5   1  35     3975.56     3997.22    104.88 o 
  -4   1  35      631.76      743.05     44.52 o 
  -3   1  35       97.88       84.10     13.85 o 
  -2   1  35      749.33      789.55     56.40 o 
  -1   1  35     4229.07     4045.70    157.32 o 
   0   1  35     1793.01     1938.26     85.09 o 
   1   1  35     5332.85     5405.15    118.73 o 
   2   1  35      316.01      284.95     30.67 o 
   3   1  35      457.05      376.97     36.61 o 
   4   1  35       27.76       15.83     11.87 o 
   5   1  35     1738.60     1804.69    104.88 o 
   6   1  35     1013.94     1116.06     88.06 o 
   7   1  35      144.56      163.25     37.60 o 
  -7   2  35      310.38      381.91     42.54 o 
  -6   2  35      445.62      456.12     41.56 o 
  -5   2  35     1306.51     1258.53     67.28 o 
  -4   2  35      339.47      295.83     37.60 o 
  -3   2  35      329.77      422.48     43.53 o 
  -2   2  35     4697.71     5095.46    181.06 o 
  -1   2  35     1629.52     1671.11    152.37 o 
   0   2  35      677.62      617.39     61.34 o 
   1   2  35      803.86      755.91     66.29 o 
   2   2  35     5137.36     4956.95    132.58 o 
   3   2  35     3628.11     3626.19    115.76 o 
   4   2  35     3121.16     3280.89    136.54 o 
   5   2  35      240.87      307.71     46.50 o 
   6   2  35      480.40      468.98     56.40 o 
  -7   3  35       66.85       87.07     22.76 o 
  -6   3  35     1371.51     1487.08     79.15 o 
  -5   3  35     2456.28     2396.35     96.96 o 
  -4   3  35     4103.93     4308.88    146.43 o 
  -3   3  35        2.65       -5.94     14.84 o 
  -2   3  35     1069.37     1108.14     86.08 o 
  -1   3  35     1180.77     1160.58     86.08 o 
   0   3  35    12730.76    12890.04    281.98 o 
   1   3  35      936.04     1050.75     81.13 o 
   2   3  35     2623.83     2625.90     97.95 o 
   3   3  35      391.42      418.52     39.58 o 
   4   3  35     1898.18     1888.79    155.34 o 
   5   3  35       60.85       42.54     36.61 o 
   6   3  35     4272.83     4832.28    273.08 o 
  -7   4  35     1393.48     1527.65     86.08 o 
  -6   4  35        5.19        0.00      6.93 o 
  -5   4  35        4.64       24.74      8.90 o 
  -4   4  35      292.62      302.76     51.45 o 
  -3   4  35      465.61      516.47     65.30 o 
  -2   4  35    14148.69    14504.76    327.49 o 
  -1   4  35      935.83      978.53     82.12 o 
   0   4  35       39.30       61.34     22.76 o 
   1   4  35     4296.35     3998.21    160.28 o 
   2   4  35      208.19      200.85     29.68 o 
   3   4  35      632.52      757.89     66.29 o 
   4   4  35     4019.98     3991.28    230.53 o 
   5   4  35        1.18       57.39     35.62 o 
   6   4  35       31.37       60.35     28.69 o 
  -6   5  35     2014.41     1931.33    138.52 o 
  -5   5  35     2437.80     2579.39    156.33 o 
  -4   5  35     1198.08     1287.22    108.84 o 
  -3   5  35      264.97      263.18     47.49 o 
  -2   5  35      584.74      551.10     68.27 o 
  -1   5  35      438.85      407.64     54.42 o 
   0   5  35     7196.63     7157.40    177.10 o 
   1   5  35     8735.91     8535.65    239.44 o 
   2   5  35      851.14      896.41     78.16 o 
   3   5  35      182.28      146.43     45.51 o 
   4   5  35       60.84       30.67     10.88 o 
   5   5  35     1637.39     1650.34    104.88 o 
  -5   6  35       32.37        2.97     24.74 o 
  -4   6  35      225.57      209.76     46.50 o 
  -3   6  35     3077.17     3094.88    169.19 o 
  -2   6  35      451.33      480.85     68.27 o 
  -1   6  35     2510.27     2491.34    143.46 o 
   0   6  35      372.21      393.79     57.39 o 
   1   6  35      123.05      161.27     33.64 o 
   2   6  35        9.75      -11.87     11.87 o 
   3   6  35     5167.89     5025.22    259.23 o 
   4   6  35        3.23       74.21     27.70 o 
  -3   7  35       78.22      150.39     38.59 o 
  -2   7  35       14.27       47.49     22.76 o 
  -1   7  35      221.39      312.65     56.40 o 
   0   7  35      417.47      521.42     67.28 o 
   1   7  35     3232.34     3458.98    162.26 o 
   2   7  35      333.68      344.31     48.48 o 
  -6   0  36     1302.27     1288.21    100.92 o 
  -4   0  36      390.11      461.07     56.40 o 
  -2   0  36    16659.22    16251.07    460.08 o 
   0   0  36      424.45      435.34     74.21 o 
   2   0  36      616.32      592.66     56.40 o 
   4   0  36     7501.31     7760.94    301.77 o 
   6   0  36        7.58      -21.77     23.75 o 
  -7   1  36     1278.84     1314.93     65.30 o 
  -6   1  36      413.01      447.21     37.60 o 
  -5   1  36        0.72       16.82     12.86 o 
  -4   1  36     6231.97     6340.14    128.62 o 
  -3   1  36      192.73      150.39     21.77 o 
  -2   1  36     2394.04     2323.14     97.95 o 
  -1   1  36       40.27      230.53     41.56 o 
   0   1  36     2983.52     2925.69    133.57 o 
   1   1  36     2036.02     2003.56     85.09 o 
   2   1  36     3172.80     3074.10    105.87 o 
   3   1  36      331.70      249.33     28.69 o 
   4   1  36      469.95      452.16     51.45 o 
   5   1  36        1.20        7.92      3.96 o 
   6   1  36     7543.90     7562.07    225.59 o 
  -7   2  36     4259.18     4605.71    141.49 o 
  -6   2  36      144.40      131.59     20.78 o 
  -5   2  36      216.71      258.24     28.69 o 
  -4   2  36       45.24       95.97     24.74 o 
  -3   2  36       33.76       71.24     21.77 o 
  -2   2  36      685.44      732.16     69.26 o 
  -1   2  36     2099.71     2038.19    168.20 o 
   0   2  36       14.48       24.74     12.86 o 
   1   2  36        8.79       30.67     16.82 o 
   2   2  36      228.49      272.09     34.63 o 
   3   2  36     4008.86     4032.84    123.68 o 
   4   2  36     4864.61     4990.59    171.17 o 
   5   2  36      919.93     1070.54     82.12 o 
   6   2  36      214.13      227.56     40.57 o 
  -7   3  36     2329.19     2320.17    102.90 o 
  -6   3  36       10.42       15.83      5.94 o 
  -5   3  36      621.97      602.55     49.47 o 
  -4   3  36       80.08      126.64     26.71 o 
  -3   3  36     1690.00     1721.57    113.78 o 
  -2   3  36       45.68       91.03     29.68 o 
  -1   3  36       47.24       35.62     21.77 o 
   0   3  36     3566.72     3683.58    153.36 o 
   1   3  36     9166.60     9063.99    236.47 o 
   2   3  36      130.51      136.54     21.77 o 
   3   3  36      127.43      156.33     28.69 o 
   4   3  36       27.28       10.88     12.86 o 
   5   3  36     2725.81     2990.00    209.76 o 
   6   3  36      155.75      289.90     75.20 o 
  -6   4  36      108.21      111.80     15.83 o 
  -5   4  36      179.79      143.46     20.78 o 
  -4   4  36      302.05      354.21     57.39 o 
  -3   4  36       74.41       72.23     18.80 o 
  -2   4  36      730.91      905.31     89.05 o 
  -1   4  36     1450.61     1562.28    104.88 o 
   0   4  36     1347.75     1236.76     91.03 o 
   1   4  36      951.41      896.41     77.17 o 
   2   4  36        2.94       15.83     12.86 o 
   3   4  36     5346.46     5265.64    260.22 o 
   4   4  36     1071.37     1049.76    122.69 o 
   5   4  36     1375.61     1530.62    150.39 o 
  -6   5  36        3.33      -13.85     13.85 o 
  -5   5  36      190.27      139.51     33.64 o 
  -4   5  36     4759.83     4777.86    209.76 o 
  -3   5  36      128.51      115.76     32.65 o 
  -2   5  36       76.63       88.06     31.66 o 
  -1   5  36       45.86       37.60      9.89 o 
   0   5  36     1026.97      997.33     85.09 o 
   1   5  36     1683.15     1737.41    111.80 o 
   2   5  36     3082.16     3057.28    145.44 o 
   3   5  36       94.76      139.51     42.54 o 
   4   5  36       43.65       39.58     16.82 o 
  -4   6  36     1397.61     1422.77    118.73 o 
  -3   6  36       88.61      135.55     38.59 o 
  -2   6  36     4402.86     4520.62    200.85 o 
  -1   6  36      175.93      240.43     47.49 o 
   0   6  36     1295.50     1251.60     98.94 o 
   1   6  36      307.47      306.72     47.49 o 
   2   6  36       11.92       39.58      9.89 o 
   3   6  36       80.76       85.09     44.52 o 
  -3   7  36      516.94      538.24     74.21 o 
  -2   7  36      165.82      137.53     32.65 o 
  -1   7  36      355.78      443.26     67.28 o 
   0   7  36       69.38       90.04     26.71 o 
   1   7  36     1170.64     1136.83     95.97 o 
   2   7  36     1892.83     1972.89    123.68 o 
  -7   0  37     1020.12     1181.36     99.93 o 
  -5   0  37     2491.12     2572.47    140.50 o 
  -3   0  37     5768.10     5888.97    195.90 o 
  -1   0  37      640.74      677.75     93.99 o 
   1   0  37      869.55      938.95     71.24 o 
   3   0  37      460.61      366.08     65.30 o 
   5   0  37     2122.52     2122.29    166.22 o 
  -7   1  37      918.79     1031.96     65.30 o 
  -6   1  37     2428.81     2394.37     86.08 o 
  -5   1  37       54.09       58.38     14.84 o 
  -4   1  37       56.60       93.99     21.77 o 
  -3   1  37      927.55      988.42     67.28 o 
  -2   1  37      550.47      614.42     65.30 o 
  -1   1  37     6095.03     5807.84    194.91 o 
   0   1  37      160.53      228.55     39.58 o 
   1   1  37       78.79      122.69     23.75 o 
   2   1  37      991.73     1011.18     61.34 o 
   3   1  37      250.84      254.28     30.67 o 
   4   1  37      875.98      931.04     75.20 o 
   5   1  37      102.16       88.06     23.75 o 
   6   1  37      506.22      667.85     72.23 o 
  -7   2  37      803.62      970.61     66.29 o 
  -6   2  37      368.08      445.23     42.54 o 
  -5   2  37     1431.45     1517.76     76.18 o 
  -4   2  37     4223.20     4445.42    149.40 o 
  -3   2  37     3017.08     3089.93    151.38 o 
  -2   2  37      959.70      918.17     77.17 o 
  -1   2  37      171.39      139.51     51.45 o 
   0   2  37      348.14      415.55     51.45 o 
   1   2  37     1477.47     1519.73     95.97 o 
   2   2  37     2377.36     2356.78     95.97 o 
   3   2  37      273.52      300.78     36.61 o 
   4   2  37     4376.37     4494.89    164.24 o 
   5   2  37      383.10      428.41     52.44 o 
   6   2  37     1128.74     1247.65     93.99 o 
  -7   3  37        0.04       24.74      8.90 o 
  -6   3  37     2199.93     2176.70     96.96 o 
  -5   3  37       21.78       24.74      5.94 o 
  -4   3  37      960.52     1044.82     73.22 o 
  -3   3  37      129.58      106.86     31.66 o 
  -2   3  37     3125.65     3163.15    149.40 o 
  -1   3  37       92.19      165.23     68.27 o 
   0   3  37     1398.17     1468.29     97.95 o 
   1   3  37      239.62      347.28     51.45 o 
   2   3  37     1992.59     1880.87    109.82 o 
   3   3  37      129.29      185.02     32.65 o 
   4   3  37     1419.80     1581.08    147.42 o 
   5   3  37       43.40      195.90     66.29 o 
  -6   4  37     1990.14     1988.72     95.97 o 
  -5   4  37       11.94       -7.92     19.79 o 
  -4   4  37     6022.91     5960.21    229.54 o 
  -3   4  37      315.24      355.20     56.40 o 
  -2   4  37      457.01      627.29     71.24 o 
  -1   4  37      859.69      797.47     75.20 o 
   0   4  37     2454.84     2367.66    127.63 o 
   1   4  37      401.25      463.04     59.36 o 
   2   4  37     1311.96     1238.74     92.02 o 
   3   4  37        0.76       41.56     39.58 o 
   4   4  37     3491.61     3581.67    226.58 o 
   5   4  37     1250.92     1256.55    139.51 o 
  -5   5  37     1675.66     1523.69    122.69 o 
  -4   5  37      922.40      934.99     95.97 o 
  -3   5  37     2390.11     2189.57    139.51 o 
  -2   5  37     1982.34     2024.33    129.61 o 
  -1   5  37     1248.46     1337.68    101.91 o 
   0   5  37      595.87      654.00    112.79 o 
   1   5  37     1710.88     1733.45    111.80 o 
   2   5  37       71.33       97.95     26.71 o 
   3   5  37     1646.69     1600.87    147.42 o 
   4   5  37      228.81      259.23     56.40 o 
  -4   6  37      136.41      130.60     40.57 o 
  -3   6  37     1866.84     1996.63    138.52 o 
  -2   6  37       18.11       10.88      2.97 o 
  -1   6  37     1809.04     1851.19    124.67 o 
   0   6  37        0.34       39.58     20.78 o 
   1   6  37     3429.73     3155.23    154.35 o 
   2   6  37       18.11       44.52     24.74 o 
   3   6  37       39.41       41.56     33.64 o 
  -2   7  37      161.79      256.26     48.48 o 
  -1   7  37     4108.63     4045.70    194.91 o 
   0   7  37       48.52      131.59     59.36 o 
   1   7  37      966.79      962.70     88.06 o 
  -6   0  38        0.14        7.92     14.84 o 
  -4   0  38    13174.29    13252.17    312.65 o 
  -2   0  38     3119.80     3003.85    204.81 o 
   0   0  38      946.02     1112.10    121.70 o 
   2   0  38    15196.09    14243.56    285.94 o 
   4   0  38       26.75       28.69     23.75 o 
   6   0  38     2474.52     2250.91    178.09 o 
  -7   1  38     1300.38     1361.43     76.18 o 
  -6   1  38     3773.82     3808.24    109.82 o 
  -5   1  38     1885.18     2026.31     90.04 o 
  -4   1  38       81.21       59.36     13.85 o 
  -3   1  38      140.48      187.99     30.67 o 
  -2   1  38     3433.18     3456.01    156.33 o 
  -1   1  38     3529.66     3367.95    150.39 o 
   0   1  38     3630.70     3512.41    151.38 o 
   1   1  38        1.23       -2.97      6.93 o 
   2   1  38      823.65      754.92     54.42 o 
   3   1  38      425.75      381.91     38.59 o 
   4   1  38     5832.76     5894.91    191.95 o 
   5   1  38     2240.54     2233.10    123.68 o 
   6   1  38      262.47      269.12     44.52 o 
  -7   2  38      831.80      919.16     64.31 o 
  -6   2  38       74.44       93.99     16.82 o 
  -5   2  38      278.28      228.55     28.69 o 
  -4   2  38      162.51      184.03     27.70 o 
  -3   2  38     5927.20     6067.07    213.71 o 
  -2   2  38       85.12      117.74     46.50 o 
  -1   2  38      132.86       97.95     41.56 o 
   0   2  38     1682.68     1496.98    145.44 o 
   1   2  38     5560.56     5302.25    183.04 o 
   2   2  38     7266.25     7019.87    166.22 o 
   3   2  38     3686.51     3559.90    119.72 o 
   4   2  38        3.69       32.65     12.86 o 
   5   2  38      627.90      715.34     68.27 o 
   6   2  38      819.46     1039.87    127.63 o 
  -6   3  38      161.17      187.00     27.70 o 
  -5   3  38      980.94     1050.75     65.30 o 
  -4   3  38       71.75      109.82     35.62 o 
  -3   3  38     1331.10     1326.80    102.90 o 
  -2   3  38        6.15       22.76     18.80 o 
  -1   3  38     7546.63     7506.66    348.27 o 
   0   3  38     1092.94     1135.84    134.56 o 
   1   3  38       57.67       16.82      4.95 o 
   2   3  38       50.98       18.80      8.90 o 
   3   3  38     2229.39     2100.52    166.22 o 
   4   3  38       54.82      156.33     50.46 o 
   5   3  38     5076.46     5223.10    279.01 o 
  -6   4  38       32.18       24.74     17.81 o 
  -5   4  38       62.68       57.39     14.84 o 
  -4   4  38     1542.32     1676.06    123.68 o 
  -3   4  38     3982.64     4005.13    184.03 o 
  -2   4  38     1129.24     1040.86     90.04 o 
  -1   4  38      740.55      684.67    109.82 o 
   0   4  38       54.89       92.02     37.60 o 
   1   4  38     7521.61     7268.21    224.60 o 
   2   4  38      958.17     1027.01     86.08 o 
   3   4  38     1100.55     1069.55    119.72 o 
   4   4  38       23.93       28.69     22.76 o 
   5   4  38      260.71      333.43     67.28 o 
  -5   5  38       43.83      150.39     41.56 o 
  -4   5  38      541.76      536.26     70.25 o 
  -3   5  38      470.05      449.19     62.33 o 
  -2   5  38      682.23      683.68     76.18 o 
  -1   5  38     1553.72     1639.45    175.13 o 
   0   5  38     3814.06     3831.99    261.20 o 
   1   5  38       40.87      108.84     32.65 o 
   2   5  38      699.12      659.94     66.29 o 
   3   5  38      586.52      626.30     93.99 o 
   4   5  38     1731.89     1588.99    154.35 o 
  -3   6  38      179.76      329.47     59.36 o 
  -2   6  38       58.80       78.16     15.83 o 
  -1   6  38      289.96      297.81     53.43 o 
   0   6  38     1464.94     1568.22    174.14 o 
   1   6  38      392.18      457.11     60.35 o 
   2   6  38     5685.57     5664.38    208.77 o 
  -7   0  39     1832.13     1695.85    121.70 o 
  -5   0  39      414.50      379.93     51.45 o 
  -3   0  39     9815.55     9949.51    387.85 o 
  -1   0  39     1490.74     1388.14    137.53 o 
   1   0  39     1387.37     1314.93     89.05 o 
   3   0  39     5055.26     4783.80    238.45 o 
   5   0  39      455.27      440.29     79.15 o 
  -7   1  39     1326.07     1315.92     91.03 o 
  -6   1  39     1840.18     1928.36     91.03 o 
  -5   1  39     6142.05     6480.64    162.26 o 
  -4   1  39      680.29      726.23     51.45 o 
  -3   1  39      912.20      971.60     68.27 o 
  -2   1  39      243.88      289.90     48.48 o 
  -1   1  39     1796.33     1949.14    116.75 o 
   0   1  39     2058.24     2070.84    117.74 o 
   1   1  39      166.15      194.91     33.64 o 
   2   1  39       35.57      119.72     25.72 o 
   3   1  39      821.18      763.83     55.41 o 
   4   1  39      911.74      951.81     79.15 o 
   5   1  39     4798.41     4760.05    181.06 o 
  -6   2  39     2949.34     2929.65    112.79 o 
  -5   2  39     1033.57     1060.65     65.30 o 
  -4   2  39     1133.04     1176.41     97.95 o 
  -3   2  39      175.97      251.31     47.49 o 
  -2   2  39     1460.10     1636.49    164.24 o 
  -1   2  39       18.30       39.58     21.77 o 
   0   2  39      984.52      962.70    120.71 o 
   1   2  39      692.97      685.66     67.28 o 
   2   2  39     8347.82     8075.57    181.06 o 
   3   2  39      774.31      795.49     70.25 o 
   4   2  39      266.63      250.32     40.57 o 
   5   2  39      305.77      420.50     51.45 o 
  -6   3  39     1729.93     1796.77     90.04 o 
  -5   3  39       22.52       20.78      6.93 o 
  -4   3  39     2854.23     2960.32    160.28 o 
  -3   3  39      501.50      593.65     70.25 o 
  -2   3  39      450.84      448.20     85.09 o 
  -1   3  39       57.53      265.16     71.24 o 
   0   3  39     3998.20     3965.56    251.31 o 
   1   3  39      217.43      273.08     44.52 o 
   2   3  39       27.28       36.61     17.81 o 
   3   3  39      247.30      308.70     65.30 o 
   4   3  39     3264.42     3373.89    222.62 o 
   5   3  39       12.04      151.38     55.41 o 
  -5   4  39       84.49      162.26     43.53 o 
  -4   4  39       23.31      103.89     32.65 o 
  -3   4  39     1851.47     1976.84    131.59 o 
  -2   4  39     1950.25     2016.42    126.64 o 
  -1   4  39      391.04      403.68     83.11 o 
   0   4  39      315.46      276.05     63.32 o 
   1   4  39      181.30      285.94     48.48 o 
   2   4  39     2541.45     2393.38    130.60 o 
   3   4  39     1195.05     1322.84    135.55 o 
   4   4  39        6.76      -26.71     26.71 o 
  -4   5  39     2038.04     2079.74    143.46 o 
  -3   5  39      742.65      808.35     87.07 o 
  -2   5  39        9.41        5.94     11.87 o 
  -1   5  39      975.41     1172.45    149.40 o 
   0   5  39      227.12      407.64     90.04 o 
   1   5  39     3139.57     2955.37    148.41 o 
   2   5  39       86.60      115.76     29.68 o 
   3   5  39       68.81      156.33     54.42 o 
  -3   6  39     2793.99     2874.24    168.20 o 
  -2   6  39       50.73       50.46      6.93 o 
  -1   6  39      244.24      168.20     58.38 o 
   0   6  39      102.53      159.30     63.32 o 
   1   6  39      287.39      233.50     43.53 o 
   2   6  39      105.35      158.31     35.62 o 
  -6   0  40     2613.65     2571.48    151.38 o 
  -4   0  40        4.66       28.69     12.86 o 
  -2   0  40     6674.00     6510.32    313.64 o 
   0   0  40     9714.48     9268.80    358.17 o 
   2   0  40      716.88      714.35     65.30 o 
   4   0  40     1171.79     1210.05    126.64 o 
  -6   1  40      419.35      436.33     44.52 o 
  -5   1  40      252.88      297.81     37.60 o 
  -4   1  40     2462.15     2501.23    114.77 o 
  -3   1  40      859.05      953.79     86.08 o 
  -2   1  40     1753.40     1761.15    114.77 o 
  -1   1  40      180.10      255.27     41.56 o 
   0   1  40      971.00     1115.07     88.06 o 
   1   1  40      884.66      882.55     76.18 o 
   2   1  40     6338.55     5974.06    156.33 o 
   3   1  40     1300.27     1261.50     73.22 o 
   4   1  40      482.31      451.17     54.42 o 
   5   1  40      481.66      665.87     69.26 o 
  -6   2  40      974.11     1028.99     67.28 o 
  -5   2  40     1553.14     1682.99     98.94 o 
  -4   2  40      179.34      156.33     37.60 o 
  -3   2  40     3274.45     3408.52    164.24 o 
  -2   2  40      937.36     1071.53    134.56 o 
  -1   2  40     2764.23     2672.40    208.77 o 
   0   2  40     1882.33     1908.57    173.15 o 
   1   2  40      788.23      702.48     68.27 o 
   2   2  40        5.69      137.53     28.69 o 
   3   2  40     3231.13     3096.86    139.51 o 
   4   2  40     1057.33     1013.16     81.13 o 
   5   2  40      273.72      232.51     41.56 o 
  -6   3  40        8.02        7.92     11.87 o 
  -5   3  40     1825.74     1829.42    102.90 o 
  -4   3  40      378.88      374.99     57.39 o 
  -3   3  40     4901.76     4928.25    201.84 o 
  -2   3  40      103.96      149.40     50.46 o 
  -1   3  40      408.12      349.26     79.15 o 
   0   3  40       63.08       95.97     38.59 o 
   1   3  40     4596.62     4419.70    176.12 o 
   2   3  40       88.64      193.92     37.60 o 
   3   3  40     3875.97     3949.73    234.49 o 
   4   3  40      455.17      602.55     96.96 o 
  -5   4  40     1504.61     1470.26    120.71 o 
  -4   4  40        0.41       28.69     27.70 o 
  -3   4  40     3387.93     3583.65    178.09 o 
  -2   4  40      133.03      176.12     66.29 o 
  -1   4  40     3302.04     3311.56    248.34 o 
   0   4  40     1187.84     1161.57    143.46 o 
   1   4  40      906.95      775.70     76.18 o 
   2   4  40      590.25      632.23     69.26 o 
   3   4  40     2614.18     2670.42    194.91 o 
   4   4  40      264.26      271.10     68.27 o 
  -4   5  40     2550.17     2518.05    158.31 o 
  -3   5  40      695.05      547.14     75.20 o 
  -2   5  40     1615.55     1584.05    119.72 o 
  -1   5  40      715.40      644.11    115.76 o 
   0   5  40     4358.52     4223.79    283.96 o 
   1   5  40      607.47      566.93     68.27 o 
   2   5  40     2445.02     2239.04    132.58 o 
   3   5  40     1399.13     1400.02    143.46 o 
  -2   6  40     2123.54     2057.97    139.51 o 
  -1   6  40      264.49      259.23     76.18 o 
   0   6  40     3456.76     3260.11    256.26 o 
   1   6  40       33.35       87.07     27.70 o 
  -5   0  41     4481.63     4630.44    198.87 o 
  -3   0  41      686.85      749.97    110.81 o 
  -1   0  41     4026.89     3620.25    232.51 o 
   1   0  41     4072.30     3684.57    154.35 o 
   3   0  41     1295.02     1390.12    133.57 o 
   5   0  41     5399.94     5416.03    279.01 o 
  -6   1  41      568.32      640.15     54.42 o 
  -5   1  41      117.82      134.56     21.77 o 
  -4   1  41      163.16      144.45     25.72 o 
  -3   1  41     1328.36     1330.76    103.89 o 
  -2   1  41     1871.15     1982.78    124.67 o 
  -1   1  41      267.67      341.35     49.47 o 
   0   1  41       35.83       84.10     24.74 o 
   1   1  41      812.52      757.89     70.25 o 
   2   1  41     1244.68     1336.69     76.18 o 
   3   1  41     5259.06     5254.76    183.04 o 
   4   1  41      823.29      784.60     73.22 o 
   5   1  41      328.21      356.19     50.46 o 
  -6   2  41      330.26      340.36     45.51 o 
  -5   2  41      639.95      714.35     82.12 o 
  -4   2  41     2324.22     2607.10    150.39 o 
  -3   2  41      164.43      254.28     71.24 o 
  -2   2  41        8.11       24.74     16.82 o 
  -1   2  41     1098.92     1058.67    133.57 o 
   0   2  41     5047.72     4940.13    281.98 o 
   1   2  41      270.76      385.87     53.43 o 
   2   2  41      128.14       89.05     21.77 o 
   3   2  41      668.46      724.25     68.27 o 
   4   2  41     2367.84     2351.83    125.66 o 
   5   2  41     1491.90     1580.09    105.87 o 
  -5   3  41      106.46      131.59     28.69 o 
  -4   3  41       14.17       49.47     17.81 o 
  -3   3  41      141.81      196.89     41.56 o 
  -2   3  41     4303.34     4415.74    282.97 o 
  -1   3  41     1321.99     1273.37    149.40 o 
   0   3  41       73.10      136.54     48.48 o 
   1   3  41      158.05      198.87     40.57 o 
   2   3  41     2555.14     2645.68    139.51 o 
   3   3  41        0.68       60.35     39.58 o 
   4   3  41     2435.03     2589.29    198.87 o 
  -5   4  41      637.86      687.64     86.08 o 
  -4   4  41     1899.57     2176.70    144.45 o 
  -3   4  41       97.52      200.85     46.50 o 
  -2   4  41        9.23       39.58     34.63 o 
  -1   4  41       15.23       19.79     26.71 o 
   0   4  41     3225.25     3294.74    244.38 o 
   1   4  41      657.76      699.51     73.22 o 
   2   4  41       17.71       66.29     25.72 o 
   3   4  41      115.18       75.20     27.70 o 
  -3   5  41     1815.82     1775.99    129.61 o 
  -2   5  41      845.90     1030.97    148.41 o 
  -1   5  41      940.26      951.81    141.49 o 
   0   5  41      381.66      402.69     99.93 o 
   1   5  41      410.94      524.39     63.32 o 
   2   5  41      443.67      451.17     58.38 o 
  -6   0  42      127.83      159.30     35.62 o 
  -4   0  42     6291.36     6942.69    347.28 o 
  -2   0  42     3972.02     3692.48    242.41 o 
   0   0  42     3050.38     2858.41    204.81 o 
   2   0  42     1340.37     1114.08     86.08 o 
   4   0  42       79.07       91.03     32.65 o 
  -6   1  42     3582.19     3764.71    132.58 o 
  -5   1  42      649.57      674.78     53.43 o 
  -4   1  42      293.65      347.28     53.43 o 
  -3   1  42        4.48       12.86     14.84 o 
  -2   1  42     5552.95     5644.59    211.73 o 
  -1   1  42     2488.22     2266.74    131.59 o 
   0   1  42     2586.24     2298.40    187.99 o 
   1   1  42       73.01      118.73     31.66 o 
   2   1  42       21.05        3.96      7.92 o 
   3   1  42     1001.25     1055.70     85.09 o 
   4   1  42     1400.24     1423.76     98.94 o 
  -5   2  42     3403.31     3483.71    182.05 o 
  -4   2  42      744.02      853.86     88.06 o 
  -3   2  42     2171.00     2220.24    203.82 o 
  -2   2  42     1551.28     1470.26    161.27 o 
  -1   2  42      227.09      199.86     48.48 o 
   0   2  42      452.41      567.92     97.95 o 
   1   2  42     5427.74     5199.35    192.94 o 
   2   2  42      417.59      413.57     53.43 o 
   3   2  42       74.73       42.54     18.80 o 
   4   2  42      173.16      194.91     36.61 o 
  -5   3  42     1723.31     1854.16    134.56 o 
  -4   3  42        8.02       29.68     25.72 o 
  -3   3  42      753.48      591.67    108.84 o 
  -2   3  42       81.72      216.68     74.21 o 
  -1   3  42     6180.19     6427.21    340.36 o 
   0   3  42      114.88      186.01     64.31 o 
   1   3  42      584.04      625.31     68.27 o 
   2   3  42      373.01      415.55     54.42 o 
   3   3  42     1488.58     1571.18    151.38 o 
   4   3  42        0.26        0.99     23.75 o 
  -4   4  42     1300.05     1374.29    118.73 o 
  -3   4  42     3261.43     3240.32    173.15 o 
  -2   4  42      999.24     1016.12    144.45 o 
  -1   4  42      663.26      656.97    111.80 o 
   0   4  42      543.26      544.18    101.91 o 
   1   4  42     3807.71     3746.90    172.16 o 
   2   4  42      547.70      548.13     65.30 o 
   3   4  42      594.76      570.89     93.99 o 
  -3   5  42      468.15      453.15     68.27 o 
  -2   5  42     3154.95     3404.56    271.10 o 
  -1   5  42      324.51      381.91     93.99 o 
   0   5  42      467.43      597.60    109.82 o 
   1   5  42      577.01      605.52     70.25 o 
   2   5  42       65.29      110.81     34.63 o 
  -5   0  43      899.15      898.38     89.05 o 
  -3   0  43     1748.46     1957.05    181.06 o 
  -1   0  43     5745.41     5419.99    292.87 o 
   1   0  43     3505.21     3276.93    220.64 o 
   3   0  43      628.44      557.04     85.09 o 
  -5   1  43     1551.97     1509.84     94.98 o 
  -4   1  43     1506.71     1565.25    117.74 o 
  -3   1  43       90.80      132.58     33.64 o 
  -2   1  43      809.96      960.72     90.04 o 
  -1   1  43     3095.36     3179.97    159.30 o 
   0   1  43      282.85      319.58     73.22 o 
   1   1  43     5138.74     4798.64    185.02 o 
   2   1  43      243.18      291.88     35.62 o 
   3   1  43      295.77      296.82     41.56 o 
   4   1  43      679.76      694.57     71.24 o 
  -5   2  43       40.28       88.06     34.63 o 
  -4   2  43     1114.32     1333.73    161.27 o 
  -3   2  43     1413.23     1538.53    170.18 o 
  -2   2  43     2244.85     2208.36    200.85 o 
  -1   2  43       92.30       72.23     28.69 o 
   0   2  43        7.86       -1.98     19.79 o 
   1   2  43      553.04      718.31     74.21 o 
   2   2  43     1917.62     1886.81    117.74 o 
   3   2  43     1182.99     1209.06     91.03 o 
   4   2  43      711.49      781.63     74.21 o 
  -4   3  43     1080.97     1013.16     97.95 o 
  -3   3  43       77.78      129.61     59.36 o 
  -2   3  43     1226.26     1301.08    161.27 o 
  -1   3  43       25.64      130.60     47.49 o 
   0   3  43     5086.24     4720.48    290.89 o 
   1   3  43      425.41      453.15     60.35 o 
   2   3  43      987.89      898.38     82.12 o 
   3   3  43       42.15      152.37     51.45 o 
  -3   4  43      902.08     1106.16    153.36 o 
  -2   4  43     1671.16     1682.00    186.01 o 
  -1   4  43     1848.33     2106.46    204.81 o 
   0   4  43        0.64      -30.67     36.61 o 
   1   4  43      903.16      919.16     87.07 o 
   2   4  43     1978.69     1925.39    123.68 o 
  -2   5  43      734.34      895.42    142.48 o 
  -1   5  43     2560.45     2799.04    242.41 o 
   0   5  43     1076.82      849.90    134.56 o 
  -4   0  44      196.90      279.01     63.32 o 
  -2   0  44     3304.18     3128.52    229.54 o 
   0   0  44      374.76      516.47     90.04 o 
   2   0  44      704.71      793.51    101.91 o 
   4   0  44      978.98     1009.20    120.71 o 
  -5   1  44      213.80      294.84     41.56 o 
  -4   1  44     4499.33     4481.04    202.83 o 
  -3   1  44     1462.02     1503.90    114.77 o 
  -2   1  44      819.66      959.73     91.03 o 
  -1   1  44       43.88      214.70     46.50 o 
   0   1  44       28.79        0.00      8.90 o 
   1   1  44      927.65      961.71    124.67 o 
   2   1  44     2266.86     2194.51    101.91 o 
   3   1  44       45.42      102.90     25.72 o 
   4   1  44     1161.70     1140.79     91.03 o 
  -4   2  44       25.55       20.78     22.76 o 
  -3   2  44      247.08      284.95     75.20 o 
  -2   2  44      172.80       98.94     39.58 o 
  -1   2  44     3197.69     3443.15    250.32 o 
   0   2  44        9.00       13.85     30.67 o 
   1   2  44       78.69      114.77     29.68 o 
   2   2  44      454.85      536.26     63.32 o 
   3   2  44     1326.42     1207.08     92.02 o 
  -4   3  44      156.77      232.51     72.23 o 
  -3   3  44     6059.90     6374.77    364.10 o 
  -2   3  44       88.52      228.55     70.25 o 
  -1   3  44        4.07       16.82     19.79 o 
   0   3  44      228.28      478.87     95.97 o 
   1   3  44     3277.64     3117.63    156.33 o 
   2   3  44       81.28       93.99     33.64 o 
   3   3  44       62.89      152.37     55.41 o 
  -3   4  44       54.57       31.66     10.88 o 
  -2   4  44      473.04      481.84    100.92 o 
  -1   4  44     1667.84     1684.97    186.01 o 
   0   4  44      546.74      483.82    101.91 o 
   1   4  44        2.02        9.89      7.92 o 
   2   4  44      171.88      183.04     35.62 o 
  -3   0  45     1094.81      924.11    127.63 o 
  -1   0  45     8757.32     8521.79    377.95 o 
   1   0  45     1085.39     1167.50    134.56 o 
   3   0  45      510.98      589.69     93.00 o 
  -4   1  45      534.28      735.13     84.10 o 
  -3   1  45     5900.94     6144.24    236.47 o 
  -2   1  45      339.80      404.67     59.36 o 
  -1   1  45     1849.30     1844.26    180.07 o 
   0   1  45      236.48      331.45     76.18 o 
   1   1  45      151.77      154.35     54.42 o 
   2   1  45     1214.98     1288.21     79.15 o 
   3   1  45     3353.52     3486.68    157.32 o 
  -4   2  45      912.31      879.59    132.58 o 
  -3   2  45        3.71        4.95     51.45 o 
  -2   2  45      833.24      979.52    136.54 o 
  -1   2  45      988.44     1120.01    152.37 o 
   0   2  45     2737.14     2926.68    227.56 o 
   1   2  45      919.15     1025.03     89.05 o 
   2   2  45      241.04      229.54     41.56 o 
   3   2  45      233.09      209.76     39.58 o 
  -3   3  45        0.36      205.80     76.18 o 
  -2   3  45     3833.28     4086.27    288.91 o 
  -1   3  45      267.39      258.24     68.27 o 
   0   3  45      365.75      460.08     90.04 o 
   1   3  45       39.58       78.16     23.75 o 
   2   3  45     2344.10     2373.60    138.52 o 
  -2   4  45      447.81      488.77    108.84 o 
  -1   4  45      650.79      720.29    126.64 o 
   0   4  45     2221.50     2100.52    202.83 o 
  -4   0  46     2656.19     2496.28    217.67 o 
  -2   0  46      589.29      583.75    101.91 o 
   0   0  46     2004.78     2300.38    195.90 o 
   2   0  46     2140.74     2070.84    175.13 o 
  -4   1  46      287.76      313.64     56.40 o 
  -3   1  46      112.83      234.49     48.48 o 
  -2   1  46      392.37      355.20     54.42 o 
  -1   1  46      391.24      391.81     83.11 o 
   0   1  46      266.62      261.20     64.31 o 
   1   1  46      120.33       85.09     36.61 o 
   2   1  46     2039.83     2143.06    129.61 o 
  -3   2  46     2585.72     2563.56    228.55 o 
  -2   2  46      561.10      481.84     98.94 o 
  -1   2  46      409.21      396.75     88.06 o 
   0   2  46      459.92      612.45    111.80 o 
   1   2  46      846.05      897.40    125.66 o 
   2   2  46       16.56       29.68     14.84 o 
  -2   3  46      333.13      500.64    101.91 o 
  -1   3  46      948.04      989.41    143.46 o 
   0   3  46      207.76      277.04     76.18 o 
   1   3  46       39.45      109.82     49.47 o 
  -3   0  47     3527.96     3604.42    263.18 o 
  -1   0  47     1344.00     1462.35    161.27 o 
   1   0  47        0.58       13.85     20.78 o 
  -3   1  47       67.69       90.04     36.61 o 
  -2   1  47        6.39       20.78     23.75 o 
  -1   1  47      949.39     1041.85    138.52 o 
   0   1  47      659.73      739.09    116.75 o 
   1   1  47     1440.84     1380.23    154.35 o 
   2   1  47       14.80       65.30     27.70 o 
  -2   2  47     2937.57     2972.19    245.37 o 
  -1   2  47     1164.23     1357.47    163.25 o 
   0   2  47      102.19       77.17     38.59 o 
   1   2  47       20.61       27.70     21.77 o 
  -1   3  47      118.37       86.08     28.69 o 
  -2   0  48     2413.70     2417.13    213.71 o 
   0   0  48      547.87      546.15     97.95 o 
  -2   1  48       32.28        5.94     20.78 o 
  -1   1  48      108.36      161.27     55.41 o 
   0   1  48     4378.54     4555.25    289.90 o 
   1   1  48      582.46      547.14     98.94 o 
  -1   2  48      691.66      753.93    121.70 o 
                                                 
